# Supplementary material for: Photosensitizer-specific bacterial stress responses in Escherichia coli reveal distinct targets in photoinduced inactivation
Source: Commun Biol. 2025 Oct 1;8:1413. doi: 10.1038/s42003-025-08881-4 (PMC12488859; doi:10.1038/s42003-025-08881-4)
Supplement: Supplementary file 3 — Supplementary Data 1 [file 42003_2025_8881_MOESM3_ESM.xlsx]

## Sheet: Figure 3
Growth Curve																															YFP Curve
GadA						Spy						OtsA						RecA						Dps							GadA						Spy						OtsA						RecA
TIme	0.001	0.0005	0.00025	Control		TIme	67 ug/ml	34 ug/ml	17 ug/ml	Control		TIme	500 mM	250 mM	125 mM	Control		TIme	16 ug/ml	8 ug/ml	4 ug/ml	Control		TIme	0.625 mM	0.313 mM	0.156 mM	Control			Time	0.001	0.0005	0.00025	Control		Time	67 ug/ml	34 ug/ml	16 ug/ml	Control		Time	500 mM	250mM	125 mM	Control		Time
0	0.0057	0.0068	0.0059	0.0056		0	0.0059	0.0055	0.0044	0.0053		0	0.0051	0.0072	0.0048	0.0048		0	0.0055	0.0056	0.0066	0.0071		0	0.0114	0.0083	0.0053	0.0084			0	0	0	0	0		0	0	0	0	0		0	0	0	0	0		0
10	0.0055	0.0067	0.0064	0.0057		10	0.0058	0.0054	0.0041	0.0051		10	0.0055	0.008	0.0051	0.0054		10	0.0058	0.0061	0.0069	0.0074		10	0.0116	0.0074	0.005	0.0082			10	0	0.006099	0	0		10	0.003805	0.000852	0	0		10	0	0	0	0		10
20	0.0058	0.0067	0.0062	0.0059		20	0.0063	0.0057	0.0047	0.0055		20	0.0062	0.0086	0.006	0.0059		20	0.0066	0.0065	0.0077	0.0083		20	0.0118	0.0079	0.0054	0.0086			20	0.031589	0	0	0		20	0	0.011736	0.015836	0		20	0	0.013804	0	0.013352		20
30	0.0064	0.0074	0.0065	0.0063		30	0.007	0.0063	0.0053	0.0061		30	0.0074	0.0104	0.0083	0.0071		30	0.0073	0.0072	0.0083	0.0091		30	0.0134	0.0091	0.0065	0.0095			30	0	0	0	0		30	0.011589	0	0.000356	0.011933		30	0.004248	0.014295	0	0.02851		30
40	0.007	0.0079	0.007	0.0069		40	0.0079	0.0072	0.006	0.0069		40	0.0089	0.0123	0.0081	0.0085		40	0.0086	0.0086	0.0095	0.0104		40	0.0151	0.0101	0.0067	0.0112			40	0	0.063347	0	0.076616		40	0	0.006496	0	0		40	0.012331	0	0	0		40
50	0.0079	0.0091	0.0077	0.0081		50	0.0092	0.0087	0.0074	0.0082		50	0.01	0.0138	0.0092	0.0095		50	0.0104	0.0105	0.0114	0.0125		50	0.0183	0.0124	0.0088	0.0136			50	0.012749	0	0.066525	0		50	0	0	0.006188	0		50	0.018197	0	0.013307	0.007639		50
60	0.0094	0.0111	0.0092	0.0093		60	0.011	0.0104	0.0092	0.0101		60	0.0095	0.0144	0.009	0.0095		60	0.0124	0.0125	0.0134	0.0144		60	0.0221	0.0148	0.01	0.0162			60	0.052424	0.008511	0	0		60	0.021959	0.010918	0.00912	0.020126		60	0.003464	0.01817	0.004821	0.02167		60
70	0.011	0.0123	0.0112	0.0116		70	0.0129	0.0123	0.011	0.0121		70	0.0162	0.0211	0.0152	0.0159		70	0.015	0.0149	0.0158	0.017		70	0.0269	0.0178	0.0123	0.0196			70	0	0.002144	0	0		70	0.028166	0	5.21e-05	0		70	0	0	0	0		70
80	0.0129	0.0145	0.0135	0.0135		80	0.0152	0.0147	0.0135	0.0145		80	0.0218	0.0258	0.0187	0.0193		80	0.0181	0.0179	0.019	0.0207		80	0.0328	0.0216	0.0145	0.0238			80	0.00448	0.044748	0.035283	0		80	0	0.021077	0	0.020598		80	0	0.021428	0.021259	0.019636		80
90	0.0153	0.0172	0.0161	0.0162		90	0.0185	0.0177	0.0177	0.0173		90	0.0253	0.0323	0.0233	0.0244		90	0.0225	0.0223	0.0232	0.0252		90	0.0398	0.0261	0.0177	0.0298			90	0	0	0	0		90	0	0.008372	0.004917	0.000279		90	0.022099	0	0.003956	0		90
100	0.0187	0.0207	0.0193	0.0199		100	0.0211	0.0204	0.019	0.0202		100	0.0317	0.0405	0.0298	0.0308		100	0.0287	0.0281	0.0295	0.0315		100	0.0488	0.0325	0.0213	0.0368			100	0.081683	0	0	0		100	0.010914	0	0	0.014737		100	0.011186	0.016754	0	0.018148		100
110	0.0228	0.0252	0.0239	0.0248		110	0.0286	0.0276	0.0262	0.0275		110	0.0393	0.0464	0.0373	0.0385		110	0.0354	0.0348	0.036	0.0392		110	0.0571	0.0411	0.0274	0.0465			110	0	0.100363	0	0		110	0.008624	0.004518	0.009097	0		110	0.004577	0.032068	0.046145	0.021454		110
120	0.0259	0.0313	0.0301	0.0315		120	0.036	0.0348	0.0334	0.0346		120	0.0446	0.0536	0.0429	0.0438		120	0.0427	0.0422	0.0434	0.0459		120	0.0658	0.0493	0.0343	0.0517			120	0	0.057994	0.143247	0.187839		120	0	0.006271	0.020483	0.004348		120	0.032717	0.041926	0.010027	0		120
130	0.0302	0.0368	0.0358	0.0377		130	0.0448	0.0438	0.0424	0.0438		130	0.0519	0.0628	0.0494	0.0509		130	0.0503	0.0494	0.0506	0.0539		130	0.0793	0.0561	0.0429	0.0616			130	0	0	0	0		130	0.024292	0.004282	0.008201	0.023141		130	0.029654	0.016896	0.006099	0.049159		130
140	0.0346	0.0441	0.0437	0.0463		140	0.0513	0.0505	0.0491	0.05		140	0.0644	0.0775	0.0615	0.0633		140	0.0603	0.0592	0.0601	0.0646		140	0.0954	0.0671	0.0486	0.0744			140	0.033201	0.150566	0.073747	0.087021		140	0	0.006764	0	0		140	0.066338	0.082569	0.064713	0.035209		140
150	0.0401	0.0526	0.0534	0.056		150	0.0603	0.0596	0.0579	0.0586		150	0.0786	0.0956	0.0752	0.0774		150	0.0728	0.0715	0.0726	0.0784		150	0.114	0.0792	0.0573	0.0903			150	0.220381	0.058125	0	0		150	0	0.006671	0.028985	0		150	0.078841	0.048885	0.055063	0.051709		150
160	0.0463	0.0628	0.0635	0.0668		160	0.0732	0.0721	0.0704	0.0715		160	0.0982	0.1189	0.0933	0.0964		160	0.0899	0.0879	0.0891	0.0959		160	0.1401	0.0966	0.0694	0.112			160	0.532708	0.246296	0.09915	0.056924		160	0.014296	0.023631	0	0.031341		160	0.016496	0.028309	0.076306	0.075137		160
170	0.0534	0.0738	0.0766	0.0808		170	0.0892	0.0875	0.0858	0.0871		170	0.1208	0.1448	0.1147	0.1197		170	0.1109	0.1085	0.1096	0.1193		170	0.1716	0.1179	0.0843	0.1378			170	1.13567	0.71623	0.408098	0.30937		170	0.026574	0.010813	0.018306	0.013571		170	0.040008	0.123902	0.022627	0.03945		170
180	0.0611	0.0863	0.091	0.0977		180	0.1194	0.1166	0.1162	0.1126		180	0.1836	0.2131	0.1709	0.1702		180	0.1693	0.1681	0.1682	0.1788		180	0.2048	0.1442	0.1074	0.1743			180	2.01402	1.01436	0.674521	0.178664		180	0.170238	0.146157	0.139008	0.030377		180	0.101715	0.034799	0.107576	0.101924		180
190	0.0704	0.1026	0.1096	0.1196		190	0.1406	0.136	0.135	0.1341		190	0.1963	0.2477	0.1992	0.2036		190	0.1973	0.1994	0.2029	0.2157		190	0.2314	0.164	0.128	0.2085			190	2.22888	1.30279	0.745236	0.585451		190	1.16637	1.0676	0.975872	0.010658		190	0.060668	0.101261	0.070421	0		190
200	0.0804	0.1213	0.1333	0.1463		200	0.1691	0.1632	0.162	0.162		200	0.2271	0.2852	0.2384	0.2476		200	0.2275	0.2358	0.2438	0.2641		200	0.2691	0.196	0.1539	0.2516			200	2.16135	1.74442	0.914081	0.539742		200	2.46298	2.00079	1.44823	0.02961		200	0.211628	0.194234	0.080249	0.049401		200
210	0.0912	0.1443	0.1593	0.1786		210	0.202	0.1961	0.1932	0.1974		210	0.2519	0.3217	0.2764	0.2957		210	0.2549	0.269	0.2837	0.3141		210	0.3113	0.2342	0.1893	0.3			210	3.05171	1.72258	1.14016	0.542268		210	3.13741	2.32665	1.52413	0.003016		210	0.422093	0.29903	0.220682	0.071353		210
220	0.1043	0.1709	0.1905	0.2154		220	0.2357	0.2314	0.2271	0.2409		220	0.2917	0.3697	0.3312	0.3552		220	0.2792	0.3017	0.3245	0.3654		220	0.362	0.2797	0.2317	0.3524			220	2.69903	1.89908	1.15794	0.859579		220	3.63744	2.24368	1.54397	0.055634		220	0.425438	0.362865	0.206946	0.062242		220
230	0.1203	0.2022	0.2297	0.2612		230	0.2717	0.2659	0.2624	0.2884		230	0.3232	0.409	0.3803	0.41		230	0.2984	0.3265	0.3591	0.4163		230	0.4091	0.3292	0.2769	0.3993			230	3.20384	2.39919	1.42287	0.764644		230	3.48121	2.19626	1.09073	0.027611		230	0.549707	0.441063	0.307927	0.188393		230
240	0.1361	0.2384	0.2718	0.3081		240	0.3039	0.3032	0.3004	0.3365		240	0.3564	0.4501	0.4254	0.4645		240	0.3144	0.3491	0.39	0.4609		240	0.4577	0.3807	0.3282	0.4469			240	3.44908	2.13486	1.61875	0.954949		240	2.43479	1.33987	0.632375	0.039215		240	0.294616	0.375591	0.309122	0.208112		240
250	0.1545	0.2772	0.3188	0.3595		250	0.337	0.3394	0.3377	0.3862		250	0.3917	0.4912	0.4695	0.5128		250	0.3361	0.3775	0.4254	0.4994		250	0.499	0.4278	0.377	0.4905			250	2.77042	1.56236	1.56935	0.714725		250	2.68465	1.06397	0.651632	0.020901		250	0.208962	0.569398	0.452969	0.340774		250
260	0.1743	0.3212	0.3675	0.4111		260	0.3705	0.3744	0.3771	0.4344		260	0.4246	0.5284	0.5063	0.5523		260	0.3507	0.3972	0.4516	0.5333		260	0.5356	0.4681	0.4238	0.5309			260	3.60328	3.00678	1.79958	1.40605		260	2.02885	0.810642	0.418192	0.030917		260	0.295914	0.441923	0.491999	0.500962		260
270	0.1945	0.3638	0.414	0.4617		270	0.4005	0.4082	0.4138	0.4781		270	0.46	0.5692	0.5497	0.5764		270	0.3594	0.4075	0.4741	0.5668		270	0.5696	0.5052	0.4643	0.567			270	3.43965	2.68553	2.89682	1.83097		270	1.15616	0.017743	0	0.010465		270	0.170183	0.454068	0.443133	0.419909		270
280	0.22	0.406	0.4597	0.5075		280	0.4273	0.4364	0.4499	0.517		280	0.495	0.607	0.587	0.6026		280	0.3649	0.4239	0.4874	0.5972		280	0.5924	0.5407	0.5006	0.5974			280	2.72724	4.01811	3.60416	2.9427		280	1.53607	0.131624	0.248693	0.045433		280	0.350613	0.507987	0.610994	0.36963		280
290	0.246	0.4485	0.4997	0.5451		290	0.4533	0.4644	0.4782	0.5552		290	0.5275	0.6353	0.6181	0.6319		290	0.3715	0.4343	0.5028	0.6279		290	0.61	0.5696	0.5331	0.6187			290	4.72872	5.03187	5.40281	4.47123		290	0.876558	0	0	0.027474		290	0.364991	0.431005	0.579966	0.372402		290
300	0.2751	0.4845	0.5357	0.58		300	0.4757	0.4892	0.5101	0.5871		300	0.5646	0.6684	0.654	0.6692		300	0.3805	0.4348	0.5137	0.646		300	0.6317	0.5964	0.565	0.6442			300	3.34516	7.34488	6.3812	5.43884		300	0.716821	0	0	0		300	0.322673	0.399045	0.388497	0.403728		300
310	0.3064	0.5202	0.571	0.616		310	0.5001	0.5141	0.5383	0.617		310	0.5963	0.6955	0.6812	0.6999		310	0.3884	0.4441	0.5312	0.665		310	0.6567	0.6122	0.5959	0.6731			310						310	0.110261	0	0	0.041893		310	0.204298	0.266037	0.388452	0.267664		310
320	0.3371	0.5533	0.6056	0.6452		320	0.5213	0.5378	0.5649	0.6468		320	0.6271	0.7203	0.7023	0.7251		320	0.3843	0.452	0.5441	0.6875		320	0.6816	0.637	0.6182	0.7003			320						320	0	0	0	0		320	0.341123	0.3735	0.377288	0.423495		320
330	0.3695	0.5871	0.6371	0.6786		330	0.5436	0.5622	0.5894	0.6709		330	0.651	0.7377	0.7168	0.7444		330	0.3855	0.463	0.553	0.7101		330	0.7064	0.6571	0.6395	0.7239			330						330	0	0	0	0.017589		330	0.297828	0.393327	0.234057	0.314391		330
340	0.4048	0.6165	0.668	0.7072		340	0.5586	0.5812	0.6121	0.6957		340	0.6815	0.7571	0.7415	0.768		340	0.3871	0.4696	0.5634	0.7302		340	0.7264	0.6821	0.6621	0.7468			340						340	0	0	0	0.001079		340	0.174569	0.180503	0.204299	0.232092		340
350	0.4376	0.6449	0.6966	0.7315		350	0.5751	0.6015	0.6307	0.7128		350	0.7038	0.7728	0.7594	0.7853		350	0.3911	0.4759	0.5724	0.746		350	0.7428	0.7056	0.6884	0.7671			350						350	0	0	0	0		350	0.526055	0.381583	0.469734	0.352072		350
360	0.4685	0.6719	0.7228	0.7549		360	0.5885	0.6142	0.6492	0.7262		360	0.7281	0.7889	0.7761	0.8022		360	0.3923	0.4773	0.5811	0.7623		360	0.7545	0.7236	0.7086	0.782			360						360	0	0	0	0.01844		360	0.138541	0.211126	0.035256	0.197055		360
370	0.4947	0.698	0.7455	0.7764		370	0.6011	0.6288	0.6667	0.743		370	0.7503	0.8038	0.791	0.8185		370	0.3936	0.4825	0.5837	0.7746		370	0.7738	0.744	0.7307	0.7987			370						370	0	0	0	0		370	0.397513	0.169836	0.327597	0.210978		370
380	0.5222	0.7201	0.7663	0.7951		380	0.6154	0.6439	0.6819	0.7588		380	0.7691	0.8156	0.8044	0.8307		380	0.3941	0.4826	0.5904	0.786		380	0.7845	0.7585	0.7474	0.8112			380						380	0	0	0	0		380	0.10312	0.033553	0.126881	0.120097		380
390	0.5463	0.7402	0.7836	0.8067		390	0.6282	0.6595	0.6985	0.7757		390	0.7851	0.8239	0.8137	0.8419		390	0.3945	0.4852	0.5934	0.7993		390	0.795	0.772	0.7633	0.8256			390						390	0	0	0	0		390	0.278784	0.313024	0.180495	0.201865		390
400	0.5693	0.7581	0.7988	0.8195		400	0.6368	0.6685	0.7107	0.7891		400	0.8039	0.838	0.8284	0.8543		400	0.3981	0.491	0.5984	0.8072		400	0.8048	0.7851	0.7795	0.8355			400						400	0	0	0.005764	0		400	0.122078	0.105246	0	0		400
410	0.5895	0.7722	0.8147	0.8319		410	0.6477	0.6811	0.7213	0.801		410	0.8197	0.8463	0.8351	0.8647		410	0.3975	0.4899	0.6013	0.8134		410	0.8147	0.7961	0.7919	0.8404
420	0.6068	0.7871	0.8275	0.8433		420	0.6553	0.6907	0.7322	0.8098		420	0.8367	0.8536	0.8448	0.8735		420	0.3974	0.489	0.6046	0.8235		420	0.8245	0.8064	0.8024	0.8486
430	0.6251	0.8001	0.8363	0.8554		430	0.6618	0.6968	0.7402	0.8162		430	0.8459	0.8614	0.8521	0.8826		430	0.3979	0.4931	0.6066	0.8285		430	0.829	0.813	0.81	0.8578
440	0.6426	0.8118	0.8433	0.8658		440	0.668	0.7057	0.7451	0.8262		440	0.8533	0.8673	0.8568	0.894		440	0.3964	0.4884	0.603	0.8349		440	0.8398	0.8219	0.8185	0.8622
450	0.6575	0.8215	0.8513	0.8758		450	0.6758	0.7106	0.7537	0.8335		450	0.8624	0.8736	0.864	0.8996		450	0.3974	0.493	0.6114	0.8406		450	0.8482	0.8278	0.8258	0.8653
460	0.6729	0.8321	0.8584	0.8821		460	0.679	0.7153	0.7607	0.8399		460	0.8703	0.8785	0.8724	0.905		460	0.3943	0.4896	0.6064	0.8454		460	0.854	0.8385	0.8349	0.8685
470	0.6851	0.839	0.8661	0.891		470	0.6812	0.7187	0.7637	0.8457		470	0.8784	0.8885	0.8831	0.91		470	0.3922	0.4895	0.6103	0.8468		470	0.8596	0.8454	0.8426	0.8725
480	0.6987	0.8444	0.8739	0.8999		480	0.6856	0.7227	0.7681	0.8477		480	0.8848	0.8965	0.8899	0.9107		480	0.3951	0.4927	0.6147	0.8479		480	0.8593	0.8489	0.8495	0.873
490	0.707	0.8488	0.8831	0.9077		490	0.6904	0.7272	0.7701	0.8505		490	0.8908	0.9042	0.8954	0.9136		490	0.3967	0.4938	0.6129	0.8495		490	0.8598	0.8526	0.851	0.8741
500	0.7169	0.8539	0.8896	0.9113		500	0.6942	0.7282	0.7705	0.8523		500	0.8949	0.9095	0.9008	0.9152		500	0.3925	0.4918	0.6094	0.8494		500	0.8619	0.8578	0.8565	0.8769
510	0.7241	0.861	0.8961	0.9162		510	0.6975	0.7312	0.7714	0.8535		510	0.9006	0.9108	0.9028	0.9183		510	0.394	0.4914	0.6178	0.8504		510	0.8635	0.8568	0.8584	0.8793
520	0.732	0.8655	0.9051	0.9192		520	0.6972	0.7303	0.7683	0.8562		520	0.9054	0.9132	0.9054	0.9195		520	0.3948	0.4913	0.6148	0.8484		520	0.8643	0.8586	0.8567	0.8792
530	0.7349	0.8708	0.9102	0.9231		530	0.6978	0.7296	0.7678	0.8556		530	0.9162	0.9172	0.9123	0.9208		530	0.3928	0.4895	0.6135	0.8499		530	0.8672	0.8602	0.8584	0.877
540	0.7417	0.8775	0.9119	0.9247		540	0.6972	0.7266	0.7667	0.8586		540	0.9187	0.9117	0.905	0.9171		540	0.3928	0.4925	0.616	0.8515		540	0.8662	0.8621	0.8613	0.8799
550	0.7446	0.8832	0.913	0.9259		550	0.6971	0.7283	0.768	0.8588		550	0.9296	0.9171	0.911	0.924		550	0.3921	0.4914	0.6156	0.8493		550	0.8682	0.8615	0.8609	0.8805
560	0.7473	0.8886	0.9162	0.9275		560	0.6981	0.7262	0.7651	0.8589		560	0.9334	0.9189	0.916	0.9254		560	0.3922	0.4924	0.6198	0.8495		560	0.8694	0.8596	0.8634	0.8845
570	0.7491	0.8902	0.9173	0.9293		570	0.6955	0.7227	0.764	0.8607		570	0.9369	0.9216	0.9159	0.9292		570	0.3902	0.4888	0.6176	0.848		570	0.8714	0.8613	0.8621	0.8857
580	0.753	0.893	0.9207	0.9287		580	0.694	0.7235	0.7665	0.8613		580	0.9378	0.9218	0.9174	0.9313		580	0.3886	0.4883	0.6136	0.8499		580	0.8724	0.8614	0.8627	0.8875
590	0.7535	0.8956	0.9209	0.9303		590	0.6928	0.7223	0.7638	0.863		590	0.9375	0.9216	0.9185	0.9321		590	0.3886	0.4888	0.6165	0.8509		590	0.8736	0.8646	0.8638	0.8893
600	0.7554	0.8946	0.9247	0.9317		600	0.6907	0.7176	0.7648	0.8663		600	0.9386	0.9239	0.9211	0.934		600	0.3887	0.4882	0.6156	0.8497		600	0.8725	0.8636	0.8648	0.8948
610	0.7561	0.8962	0.923	0.933		610	0.6879	0.7176	0.7669	0.8672		610	0.9374	0.9244	0.923	0.9363		610	0.3895	0.489	0.6197	0.8483		610	0.876	0.8679	0.8687	0.8946
620	0.7541	0.8963	0.9241	0.9339		620	0.6853	0.716	0.7673	0.8694		620	0.9384	0.9284	0.924	0.9393		620	0.3879	0.4877	0.6163	0.8524		620	0.8776	0.8671	0.8671	0.8954
630	0.755	0.8955	0.9276	0.9336		630	0.6827	0.7136	0.7653	0.8727		630	0.9365	0.928	0.9251	0.9405		630	0.3872	0.4864	0.6167	0.8536		630	0.8782	0.8687	0.8685	0.9015
640	0.7541	0.8973	0.9266	0.9369		640	0.6816	0.7151	0.7688	0.8736		640	0.9354	0.9302	0.9253	0.9439		640	0.3857	0.4898	0.6155	0.8549		640	0.8801	0.8694	0.8717	0.9006
650	0.7532	0.8996	0.927	0.9395		650	0.6816	0.7144	0.7676	0.8777		650	0.9355	0.9307	0.9279	0.9474		650	0.3852	0.4863	0.6133	0.8556		650	0.8834	0.8727	0.8723	0.9021
660	0.7552	0.9011	0.9303	0.9401		660	0.6802	0.7148	0.7707	0.8782		660	0.9339	0.9319	0.9298	0.95		660	0.3877	0.4864	0.6174	0.8552		660	0.8834	0.874	0.8745	0.9043
670	0.7551	0.9012	0.9305	0.9418		670	0.6797	0.715	0.7729	0.8815		670	0.9326	0.9322	0.9307	0.9559		670	0.3856	0.4853	0.6152	0.856		670	0.8882	0.8751	0.8726	0.9055
680	0.7545	0.8997	0.9318	0.9423		680	0.6788	0.7165	0.7746	0.8805		680	0.9317	0.9321	0.9335	0.9574		680	0.3865	0.4867	0.6149	0.8563		680	0.8921	0.8746	0.8787	0.9087
690	0.7565	0.9022	0.9337	0.9457		690	0.6787	0.716	0.7779	0.8847		690	0.9259	0.9287	0.9294	0.958		690	0.3837	0.4859	0.613	0.8585		690	0.892	0.8783	0.8772	0.912
700	0.7524	0.9034	0.936	0.9471		700	0.6772	0.7171	0.78	0.8862		700	0.9303	0.9357	0.9375	0.9645		700	0.3851	0.4844	0.6107	0.8599		700	0.8938	0.8808	0.8788	0.915
710	0.7541	0.9028	0.9367	0.9491		710	0.6771	0.7188	0.78	0.8899		710	0.9241	0.9307	0.9318	0.9609		710	0.382	0.4821	0.6115	0.8629		710	0.8973	0.8813	0.8801	0.9167
720	0.7528	0.9066	0.9399	0.9509		720	0.6779	0.7177	0.7807	0.8933		720	0.9269	0.938	0.9391	0.9691		720	0.3833	0.4853	0.615	0.8656		720	0.9009	0.8842	0.882	0.9209
730	0.7538	0.9084	0.9395	0.9515		730	0.6775	0.7203	0.7851	0.8958		730	0.9249	0.9352	0.9408	0.9704		730	0.3843	0.4834	0.6148	0.8662		730	0.9027	0.8846	0.884	0.925
740	0.7507	0.9104	0.9435	0.9524		740	0.6766	0.7196	0.7829	0.9025		740	0.9234	0.9377	0.9454	0.9722		740	0.3822	0.482	0.6114	0.8692		740	0.9057	0.8857	0.8857	0.9288
750	0.7502	0.9128	0.9442	0.9572		750	0.6755	0.7206	0.7875	0.906		750	0.9208	0.9388	0.945	0.9712		750	0.3819	0.4818	0.6114	0.8707		750	0.908	0.8908	0.8873	0.9312
760	0.7492	0.9169	0.9456	0.9588		760	0.6763	0.7214	0.7874	0.9101		760	0.9191	0.9397	0.9485	0.9716		760	0.381	0.4797	0.6148	0.8733		760	0.9128	0.8939	0.8901	0.9325
770	0.751	0.9192	0.9463	0.9611		770	0.6777	0.7233	0.7921	0.913		770	0.9194	0.9395	0.9476	0.9736		770	0.3812	0.479	0.6014	0.8756		770	0.9134	0.8943	0.8923	0.9358
780	0.7469	0.9219	0.9496	0.9651		780	0.6764	0.7233	0.7943	0.9137		780	0.9175	0.9407	0.9481	0.9742		780	0.3805	0.4782	0.6053	0.8777		780	0.9172	0.896	0.8956	0.9358
790	0.7481	0.9231	0.9518	0.9682		790	0.6766	0.7244	0.7929	0.919		790	0.9167	0.9411	0.9473	0.9744		790	0.3811	0.4804	0.6122	0.8818		790	0.9188	0.8971	0.8979	0.9364
800	0.7471	0.9263	0.9531	0.9716		800	0.6776	0.7255	0.7986	0.9212		800	0.9166	0.9418	0.9499	0.9761		800	0.3829	0.4814	0.6054	0.8852		800	0.9227	0.9027	0.8998	0.9374
810	0.748	0.932	0.9577	0.977		810	0.6785	0.7273	0.7993	0.926		810	0.9164	0.9391	0.9482	0.9759		810	0.381	0.4804	0.6058	0.887		810	0.9228	0.907	0.9018	0.937
820	0.7481	0.9355	0.9589	0.9797		820	0.6819	0.7293	0.8028	0.9265		820	0.917	0.9396	0.9505	0.9761		820	0.379	0.4772	0.6101	0.8906		820	0.927	0.9076	0.9059	0.9423
830	0.7488	0.9397	0.9626	0.9821		830	0.6815	0.7284	0.8033	0.9296		830	0.9148	0.937	0.9486	0.9755		830	0.3808	0.479	0.6095	0.8944		830	0.9254	0.9114	0.9072	0.9415
840	0.7503	0.9422	0.9654	0.9856		840	0.6849	0.7327	0.8085	0.9323		840	0.9146	0.9355	0.949	0.9794		840	0.3786	0.4765	0.614	0.8985		840	0.9283	0.9133	0.9084	0.9408
850	0.7467	0.9468	0.9694	0.9894		850	0.6863	0.7322	0.8131	0.9355		850	0.9136	0.9362	0.9536	0.9784		850	0.3784	0.479	0.6135	0.9008		850	0.9314	0.9138	0.9094	0.9421
860	0.7495	0.9499	0.9716	0.9902		860	0.6904	0.7341	0.8132	0.9386		860	0.9161	0.9368	0.9539	0.9783		860	0.3786	0.4759	0.6062	0.9016		860	0.9296	0.9153	0.9092	0.9445
870	0.7475	0.9535	0.975	0.9946		870	0.6895	0.7344	0.8165	0.9415		870	0.9134	0.9374	0.9551	0.9786		870	0.3766	0.4735	0.6149	0.9056		870	0.9327	0.9148	0.9122	0.9451
880	0.7506	0.9582	0.9787	0.9954		880	0.6912	0.7381	0.8207	0.9463		880	0.9131	0.9376	0.9522	0.9784		880	0.3785	0.4758	0.6189	0.9074		880	0.9326	0.9195	0.9097	0.9453
890	0.7502	0.9598	0.9809	0.9994		890	0.694	0.742	0.8241	0.9481		890	0.9141	0.9375	0.953	0.978		890	0.3752	0.4738	0.6173	0.9115		890	0.9341	0.9143	0.9099	0.9478
900	0.7511	0.9644	0.9857	1.0035		900	0.697	0.7466	0.8277	0.9491		900	0.9113	0.9361	0.951	0.9764		900	0.3768	0.4747	0.617	0.9146		900	0.9342	0.9173	0.9113	0.9473
910	0.7523	0.9685	0.9899	1.0045		910	0.6958	0.7476	0.8294	0.9515		910	0.913	0.9356	0.9522	0.9771		910	0.3759	0.4743	0.6179	0.9167		910	0.9387	0.918	0.9115	0.951
920	0.7546	0.9725	0.9937	1.0063		920	0.6969	0.7473	0.8322	0.9532		920	0.9137	0.935	0.9523	0.9771		920	0.3749	0.4718	0.6126	0.919		920	0.9356	0.9182	0.9126	0.947
930	0.7547	0.9756	0.9967	1.01		930	0.6977	0.7535	0.8355	0.9538		930	0.9142	0.9318	0.9482	0.9766		930	0.3658	0.4631	0.6078	0.9248		930	0.9367	0.921	0.9159	0.9474
940	0.7547	0.9794	0.9997	1.012		940	0.7001	0.7528	0.8386	0.9565		940	0.9159	0.9289	0.9477	0.9757		940	0.3742	0.4718	0.6136	0.9267		940	0.9337	0.9181	0.9122	0.9485
950	0.7591	0.9839	1.0033	1.0144		950	0.7021	0.7548	0.8407	0.9572		950	0.9168	0.9302	0.947	0.973		950	0.373	0.4711	0.6104	0.9282		950	0.9339	0.9197	0.915	0.9464
960	0.7591	0.9876	1.0079	1.0164		960	0.7025	0.7557	0.8428	0.9586		960	0.9171	0.9269	0.9463	0.9734		960	0.3727	0.4701	0.6132	0.9291		960	0.9359	0.9245	0.9151	0.9456
970	0.7581	0.991	1.011	1.0182		970	0.7054	0.7581	0.8491	0.9593		970	0.9197	0.9253	0.9439	0.9745		970	0.3734	0.4724	0.6137	0.9316		970	0.9356	0.9214	0.9163	0.9462
980	0.7617	0.994	1.0142	1.0199		980	0.705	0.7574	0.8487	0.963		980	0.9211	0.9248	0.9414	0.9716		980	0.3744	0.4698	0.6109	0.9302		980	0.9335	0.9227	0.9141	0.9464
990	0.762	0.9998	1.0181	1.0233		990	0.7085	0.7611	0.8533	0.9638		990	0.9258	0.9209	0.9408	0.9726		990	0.374	0.4705	0.6114	0.9309		990	0.9363	0.9226	0.9147	0.9455
1000	0.7602	1.0013	1.0205	1.0247		1000	0.7092	0.7622	0.8579	0.9646		1000	0.9243	0.9189	0.9384	0.9702		1000	0.3712	0.4678	0.6102	0.9354		1000	0.9338	0.9197	0.9134	0.9431
1010	0.7601	1.0049	1.0207	1.0268		1010	0.7071	0.7656	0.8605	0.9665		1010	0.9257	0.9181	0.9394	0.9724		1010	0.3699	0.468	0.6084	0.9339		1010	0.9317	0.9221	0.9123	0.9413
1020	0.7618	1.0074	1.0244	1.0258		1020	0.7113	0.7652	0.8651	0.9708		1020	0.9294	0.9176	0.938	0.9706		1020	0.3698	0.469	0.6028	0.9351		1020	0.9304	0.9201	0.912	0.944
1030	0.7593	1.0108	1.0276	1.0272		1030	0.7112	0.7716	0.8688	0.9715		1030	0.9281	0.9146	0.9347	0.9675		1030	0.3687	0.4681	0.6116	0.9382		1030	0.9303	0.9199	0.911	0.9401
1040	0.7612	1.0127	1.0294	1.0281		1040	0.7116	0.776	0.8733	0.9717		1040	0.9286	0.9138	0.9359	0.97		1040	0.3704	0.4689	0.6133	0.9385		1040	0.931	0.9174	0.9125	0.9413
1050	0.7613	1.018	1.0339	1.0291		1050	0.7154	0.7798	0.8774	0.9751		1050	0.9324	0.9139	0.9361	0.968		1050	0.3707	0.4675	0.6163	0.9394		1050	0.9277	0.9186	0.9111	0.9381
1060	0.7618	1.0188	1.0346	1.0324		1060	0.711	0.7822	0.8796	0.9774		1060	0.9319	0.9133	0.9334	0.9737		1060	0.3706	0.4689	0.608	0.9407		1060	0.9246	0.9148	0.9065	0.9364
1070	0.7616	1.0226	1.0355	1.0327		1070	0.7153	0.783	0.8819	0.978		1070	0.9326	0.911	0.9333	0.9751		1070	0.3679	0.4653	0.6073	0.9423		1070	0.9286	0.9166	0.9085	0.9398
1080	0.7617	1.025	1.039	1.0352		1080	0.7168	0.7851	0.8852	0.9758		1080	0.9347	0.9085	0.9318	0.9768		1080	0.3662	0.4657	0.6078	0.9424		1080	0.9273	0.9194	0.9067	0.9437
1090	0.7613	1.0301	1.0424	1.0361		1090	0.719	0.7901	0.8867	0.9777		1090	0.9335	0.9104	0.9321	0.9773		1090	0.3662	0.4654	0.606	0.9466		1090	0.9203	0.91	0.902	0.946
1100	0.7611	1.0321	1.0429	1.0393		1100	0.7156	0.791	0.8882	0.9773		1100	0.9345	0.9069	0.9309	0.977		1100	0.3656	0.4651	0.6129	0.9474		1100	0.9236	0.9122	0.9025	0.9467
1110	0.76	1.0353	1.0439	1.0399		1110	0.7181	0.7933	0.8925	0.9786		1110	0.9363	0.9076	0.9299	0.9768		1110	0.3669	0.4654	0.6049	0.9491		1110	0.9257	0.91	0.9016	0.9481
1120	0.7599	1.0376	1.0432	1.0406		1120	0.722	0.7933	0.8957	0.9777		1120	0.9341	0.9039	0.927	0.9741		1120	0.3646	0.463	0.6117	0.9502		1120	0.9321	0.9074	0.8988	0.9465
1130	0.7572	1.04	1.0456	1.0422		1130	0.7231	0.7991	0.8972	0.9757		1130	0.9368	0.9057	0.9285	0.9749		1130	0.3651	0.4651	0.5944	0.9498		1130	0.9286	0.9089	0.904	0.9458
1140	0.7613	1.0442	1.0459	1.0428		1140	0.7259	0.8006	0.9	0.9767		1140	0.9346	0.9	0.9309	0.971		1140	0.3638	0.4622	0.5913	0.9489		1140	0.9306	0.9045	0.9073	0.9438
1150	0.7595	1.0448	1.0469	1.0442		1150	0.7258	0.8041	0.9047	0.9764		1150	0.9348	0.9024	0.9349	0.971		1150	0.3633	0.4637	0.6098	0.9522		1150	0.9307	0.914	0.9094	0.9447
1160	0.759	1.0479	1.0502	1.0441		1160	0.7276	0.8056	0.9065	0.9758		1160	0.9352	0.9002	0.9378	0.9707		1160	0.3648	0.4643	0.6052	0.9533		1160	0.9292	0.917	0.9113	0.9432
1170	0.7578	1.0491	1.0499	1.0437		1170	0.7311	0.8103	0.908	0.9724		1170	0.9335	0.899	0.9383	0.9693		1170	0.3644	0.4634	0.6036	0.9532		1170	0.9302	0.9145	0.909	0.9411
1180	0.7576	1.0501	1.0518	1.0412		1180	0.7315	0.811	0.9084	0.9753		1180	0.9367	0.903	0.9412	0.97		1180	0.36	0.4615	0.5943	0.9534		1180	0.9279	0.9185	0.9083	0.9407
1190	0.758	1.0542	1.0525	1.041		1190	0.7325	0.8148	0.912	0.9733		1190	0.9354	0.9083	0.9419	0.9676		1190	0.3605	0.4614	0.6054	0.952		1190	0.9288	0.9154	0.9075	0.9405
1200	0.7565	1.0528	1.054	1.0405		1200	0.7358	0.8168	0.9139	0.9723		1200	0.9373	0.9092	0.9418	0.9681		1200	0.3619	0.461	0.6086	0.9524		1200	0.9253	0.915	0.9069	0.9374
1210	0.755	1.0537	1.0541	1.0419		1210	0.7365	0.8209	0.9148	0.9696		1210	0.9355	0.912	0.9404	0.9631		1210	0.3599	0.4565	0.6109	0.9483		1210	0.9264	0.9151	0.9047	0.9358
1220	0.7583	1.0556	1.0563	1.0395		1220	0.7398	0.8224	0.92	0.9711		1220	0.9366	0.9153	0.9393	0.9643		1220	0.3602	0.4536	0.5907	0.9502		1220	0.9277	0.9157	0.9038	0.9348
1230	0.7558	1.0569	1.0587	1.0399		1230	0.7459	0.8252	0.9199	0.9675		1230	0.938	0.9179	0.9404	0.9649		1230	0.3602	0.4617	0.6055	0.9494		1230	0.9216	0.9119	0.9043	0.9347
1240	0.7555	1.0582	1.0571	1.0394		1240	0.7482	0.8281	0.9213	0.966		1240	0.936	0.917	0.9396	0.9635		1240	0.3598	0.4553	0.6013	0.9489		1240	0.9249	0.914	0.9005	0.933
1250	0.7551	1.0591	1.0571	1.0363		1250	0.7482	0.8302	0.9207	0.967		1250	0.9307	0.9138	0.9356	0.954		1250	0.3586	0.4596	0.6044	0.9492		1250	0.9207	0.9148	0.8994	0.93
1260	0.7567	1.0611	1.0574	1.0353		1260	0.7505	0.8334	0.9262	0.9661		1260	0.9369	0.9196	0.9406	0.9578		1260	0.3575	0.4602	0.6032	0.9452		1260	0.9185	0.9097	0.8968	0.9288
1270	0.7546	1.0623	1.0587	1.0352		1270	0.7536	0.8366	0.9253	0.9653		1270	0.9377	0.9211	0.9386	0.958		1270	0.3571	0.4516	0.598	0.945		1270	0.9178	0.909	0.8971	0.9281
1280	0.7543	1.0626	1.058	1.0335		1280	0.7527	0.8388	0.9292	0.9634		1280	0.9385	0.922	0.9362	0.9557		1280	0.3569	0.4589	0.5999	0.9435		1280	0.9192	0.9075	0.8959	0.9279
1290	0.7535	1.0632	1.0583	1.0318		1290	0.7588	0.8405	0.93	0.9625		1290	0.9381	0.9207	0.9354	0.9533		1290	0.3568	0.4622	0.6033	0.9434		1290	0.9176	0.905	0.8941	0.928
1300	0.756	1.0645	1.0579	1.0299		1300	0.7605	0.8401	0.9307	0.9677		1300	0.9379	0.9185	0.9367	0.9533		1300	0.357	0.46	0.6054	0.9419		1300	0.9194	0.9082	0.8928	0.9252
1310	0.7532	1.0671	1.0551	1.0283		1310	0.7608	0.843	0.9336	0.9703		1310	0.937	0.9212	0.9352	0.9523		1310	0.3556	0.4611	0.6019	0.944		1310	0.9161	0.9022	0.8919	0.9234
1320	0.7521	1.0666	1.0539	1.0289		1320	0.7653	0.8424	0.9319	0.9684		1320	0.9376	0.9213	0.9349	0.9508		1320	0.3543	0.4585	0.5995	0.9406		1320	0.9135	0.9034	0.8896	0.9204
1330	0.7524	1.0686	1.0528	1.0291		1330	0.7666	0.8503	0.9356	0.9681		1330	0.9379	0.9193	0.9339	0.9507		1330	0.3549	0.4572	0.602	0.9403		1330	0.9127	0.9004	0.8862	0.9208
1340	0.7519	1.0702	1.051	1.0321		1340	0.768	0.8475	0.9363	0.9673		1340	0.9382	0.9199	0.9323	0.9481		1340	0.3522	0.4575	0.6039	0.9389		1340	0.9115	0.9025	0.8866	0.9206
1350	0.7511	1.0713	1.0511	1.032		1350	0.7705	0.8494	0.9392	0.9682		1350	0.9401	0.9217	0.9313	0.9486		1350	0.3532	0.4609	0.6005	0.9389		1350	0.9079	0.8965	0.8839	0.9166
1360	0.7497	1.0712	1.0488	1.0348		1360	0.7691	0.8518	0.9419	0.9639		1360	0.9404	0.9188	0.9319	0.945		1360	0.3505	0.4586	0.6013	0.9357		1360	0.9104	0.8986	0.8837	0.9174
[truncated: 29 more columns]

## Sheet: Figure 4
MB curve dark						MB curve light						MB YFP curve dark						MB YFP curve light							MB final dark					MB final light					MB YFP final dark					MB YFP final light
Time [min]	5 uM	1 uM	0.1 uM	Control		Time [min]	5 uM	1 uM	0.1 uM	Control		Time [min]	5 uM	1 uM	0.1 uM	Control		Time [min]	5 uM	1 uM	0.1 uM	Control			5 uM	1 uM	0.1 uM	Control		5 uM	1 uM	0.1 uM	Control		5 uM	1 uM	0.1 uM	Control		5 uM	1 uM	0.1 uM	Control
0	0.0051	0.0063	0.0051	0.0056		0	0.0074	0.0079	0.0073	0.0075		0	0.003273	0.011032	0.008157	0.00126		0	0	0	0	0			0.9986	0.9937	0.9813	0.993		0.993	0.9754	0.9786	0.9608		0.236785	0.184946	0.177081	0.252308		0.80609	1.58058	0.668937	0.535242
10	0.0051	0.0063	0.0051	0.0056		10	0.0068	0.0075	0.0075	0.0072		10	0.013523	0	0	0.022863		10	0	0	0.056861	0			0.99857	0.9985	0.9875	0.9945		0.9956	0.9856	0.98745	0.9785		0.133099	0.184372	0.16568	0.203778		1.17938	1.80517	0.792567	0.630627
20	0.0055	0.0063	0.0056	0.0062		20	0.0073	0.0078	0.0073	0.0077		20	0.059307	0.075005	0	0.012069		20	0.001105	0	0	0.055771			0.98879	0.99945	0.99256	0.9978		0.9945	0.9889	0.9785	0.9856		0.179102	0.209562	0.213801	0.219497		0.658798	1.59252	0.739827	0.644543
30	0.0058	0.0066	0.006	0.0066		30	0.0078	0.0086	0.0081	0.0085		30	0	0	0.076242	0		30	0	0	0.087407	0
40	0.007	0.0079	0.0074	0.0079		40	0.0106	0.0094	0.009	0.0094		40	0.101664	0.053725	0.025954	0.062648		40	0.005578	0.067561	0	0.034667
50	0.0086	0.0096	0.0087	0.0095		50	0.01	0.0109	0.0105	0.0112		50	0	0.035595	0	0		50	0	0	0.03037	5.74e-05
60	0.0103	0.0113	0.0106	0.0113		60	0.0123	0.0131	0.0125	0.0133		60	0	0	0.074234	0.030241		60	0.050885	0.064177	0.00647	0.0245
70	0.0122	0.013	0.0124	0.0132		70	0.0147	0.0175	0.0152	0.0161		70	0.055881	0.085029	0.010864	0.051535		70	0.071289	0	0.058084	0
80	0.0148	0.0159	0.0153	0.0161		80	0.0179	0.019	0.0182	0.0191		80	0.031497	0	0.050633	0.043767		80	0	0	0.040246	0.024648
90	0.0178	0.0187	0.0182	0.0192		90	0.0214	0.0227	0.0221	0.023		90	0.102324	0.057102	0.081836	0.022241		90	0.031585	0.027714	0	0.041737
100	0.0233	0.0247	0.0237	0.0248		100	0.0265	0.0276	0.0271	0.0282		100	0.0579	0.066453	0	0.048998		100	0.074766	0.123164	0.138544	0.103019
110	0.0292	0.0305	0.0319	0.0311		110	0.0329	0.0343	0.0336	0.0352		110	0.113129	0.088649	0.141026	0.080558		110	0	0	0.015992	0
120	0.0369	0.0379	0.0378	0.0395		120	0.0413	0.0431	0.0422	0.0439		120	0.048826	0.125192	0.096133	0.089707		120	0.198357	0.138893	0.038527	0.110696
130	0.0463	0.0469	0.0466	0.05		130	0.0503	0.052	0.0509	0.0525		130	0.130276	0.08437	0.117668	0.12979		130	0	0.062103	0.091283	0.088724
140	0.0844	0.0599	0.0542	0.0562		140	0.1007	0.0864	0.0803	0.0826		140	0.166255	0.098443	0.108747	0.157828		140	0.116175	0.032784	0.039773	0.067333
150	0.0902	0.0651	0.0603	0.0627		150	0.1092	0.103	0.097	0.0996		150	0.183734	0.370324	0.259559	0.239049		150	0.771584	1.21355	0.542551	0.364808
160	0.1043	0.0788	0.0744	0.0764		160	0.1221	0.1237	0.1187	0.1221		160	0.468488	0.350998	0.458103	0.438326		160	0.407793	0.591623	0.250015	0.265819
170	0.1182	0.0961	0.0905	0.0929		170	0.1404	0.1504	0.1457	0.1499		170	0.568547	0.504812	0.541755	0.519813		170	0.264668	0.577466	0.383996	0.494586
180	0.138	0.114	0.1124	0.1134		180	0.1629	0.1811	0.177	0.1807		180	0.520898	0.613741	0.486967	0.604184		180	0.388292	0.648279	0.722194	0.727354
190	0.1631	0.1397	0.1364	0.1402		190	0.195	0.2213	0.2151	0.219		190	0.589629	0.561558	0.688689	0.535026		190	0.216742	0.284574	0.68519	0.651147
200	0.1923	0.1693	0.1692	0.1737		200	0.2307	0.2634	0.2575	0.2633		200	0.509826	0.582528	0.471344	0.506091		200	0.323122	0.689188	0.652594	0.842458
210	0.2258	0.2059	0.2051	0.2098		210	0.2675	0.3075	0.3048	0.3088		210	0.456562	0.510001	0.409865	0.491297		210	0.162569	0.554431	0.656585	0.606284
220	0.2678	0.2471	0.2482	0.2548		220	0.3144	0.3574	0.3562	0.3612		220	0.43738	0.37453	0.495803	0.382066		220	0.1705	0.32101	0.73896	0.766058
230	0.312	0.2949	0.2953	0.304		230	0.3603	0.4088	0.4075	0.413		230	0.617063	0.575775	0.62269	0.534255		230	0.251529	0.522252	0.594118	0.60407
240	0.3573	0.3456	0.3467	0.3545		240	0.4044	0.4549	0.4549	0.4576		240	0.597119	0.462853	0.584162	0.676186		240	0.198085	0.379826	0.422136	0.445496
250	0.4109	0.3997	0.4004	0.407		250	0.4527	0.5015	0.503	0.5029		250	0.445376	0.726285	0.539024	0.477407		250	0.191808	0.549069	0.71782	0.674545
260	0.4557	0.4503	0.4529	0.4592		260	0.4918	0.5411	0.5431	0.5396		260	1.75359	1.40974	1.70247	1.5904		260	0.45227	0.994615	1.07408	1.36619
270	0.4992	0.498	0.4992	0.5036		270	0.5287	0.5781	0.5786	0.5763		270	1.83398	1.79825	1.76391	1.76932		270	0.802425	1.61252	1.64186	1.70854
280	0.5371	0.5373	0.539	0.5452		280	0.5638	0.6134	0.6143	0.6108		280	1.84994	2.07385	2.14757	1.94319		280	0.808322	1.67243	1.84873	1.64904
290	0.5721	0.5771	0.5758	0.5831		290	0.5956	0.6478	0.6504	0.6465		290	1.92647	2.13044	2.07754	2.07272		290	1.57708	1.93796	2.40606	2.43066
300	0.6044	0.6112	0.6114	0.6196		300	0.6314	0.6772	0.6771	0.6746		300	1.91041	2.07222	1.96745	1.70626		300	1.3849	2.28625	2.02641	2.26543
310	0.6348	0.6438	0.6446	0.6487		310	0.6645	0.6959	0.696	0.6949		310	1.17337	1.51004	1.28825	1.69362		310	1.8475	2.13278	2.45199	2.13017
320	0.6635	0.6769	0.6725	0.6782		320	0.6919	0.7159	0.7164	0.714		320	1.86364	1.49058	1.56523	1.56297		320	1.98475	1.54338	1.56603	1.99272
330	0.6898	0.7014	0.6995	0.7067		330	0.7116	0.735	0.7369	0.7326		330	1.59822	1.41626	1.66298	1.69674		330	1.26901	1.03814	0.86513	0.580947
340	0.7143	0.7263	0.7222	0.7276		340	0.7251	0.7562	0.7589	0.7515		340	1.52333	1.95523	1.47907	1.34711		340	1.63158	0.985551	1.41742	1.51379
350	0.734	0.7424	0.7345	0.7447		350	0.7414	0.7724	0.7742	0.7689		350	0.458457	0.112861	0.560342	0.969712		350	0.801127	1.10051	0.711703	0.916951
360	0.7522	0.7584	0.7497	0.762		360	0.7604	0.7905	0.7909	0.7818		360	0.632465	0.902921	0.362763	0.231025		360	0.661792	0.09135	0.474924	0.43541
370	0.7694	0.7761	0.7707	0.7745		370	0.7789	0.8035	0.8043	0.7943		370	1.00633	1.05871	0.962381	1.00895		370	0.599646	0.952086	0.815897	0.733485
380	0.7802	0.7907	0.7826	0.7924		380	0.7925	0.8152	0.817	0.8062		380	0.895562	0.640991	0.767831	0.644076		380	0.842368	0.679534	0.781816	0.656465
390	0.7926	0.8032	0.798	0.8052		390	0.8054	0.8252	0.8272	0.8178		390	0	0.079064	0.01253	0		390	0.0162	0.358965	0.182255	0.12484
400	0.8044	0.8171	0.8081	0.8117		400	0.8177	0.8344	0.8346	0.8274		400	0.983485		1.03522	0.588627		400	1.02309	0.888043
410	0.8139	0.8285	0.8201	0.8253		410	0.8291	0.8401	0.8431	0.8318
420	0.8258	0.8392	0.8321	0.8345		420	0.8362	0.8501	0.8518	0.8401
430	0.8334	0.848	0.839	0.8413		430	0.8466	0.8576	0.8579	0.8468
440	0.8454	0.8533	0.848	0.848		440	0.8553	0.8649	0.8673	0.8541
450	0.8535	0.8647	0.8552	0.8622		450	0.8618	0.8694	0.8691	0.8589
460	0.8649	0.8719	0.8637	0.8638		460	0.8669	0.8697	0.8727	0.8622
470	0.8711	0.879	0.8692	0.8734		470	0.8709	0.8721	0.8744	0.8624
480	0.8808	0.8825	0.8757	0.8786		480	0.875	0.8767	0.8764	0.8636
490	0.8866	0.8869	0.8759	0.8808		490	0.8778	0.8751	0.8772	0.8667
500	0.8882	0.8926	0.8817	0.8851		500	0.8777	0.8795	0.8805	0.8675
510	0.893	0.893	0.8832	0.8849		510	0.8792	0.8815	0.8811	0.8683
520	0.8937	0.894	0.8851	0.8895		520	0.8805	0.8835	0.8805	0.8688
530	0.8968	0.8974	0.8855	0.8881		530	0.8778	0.8819	0.8806	0.8683
540	0.8982	0.8985	0.8887	0.8911		540	0.8813	0.8844	0.8839	0.8685
550	0.9003	0.9	0.8905	0.8933		550	0.8828	0.8862	0.8847	0.8689
560	0.9005	0.9041	0.8902	0.8926		560	0.8812	0.8865	0.884	0.8693
570	0.9039	0.9045	0.8938	0.9009		570	0.884	0.886	0.887	0.8707
580	0.9034	0.9054	0.8943	0.8975		580	0.8843	0.8889	0.8886	0.8713
590	0.9071	0.9085	0.8967	0.8975		590	0.8831	0.8887	0.8898	0.8704
600	0.9062	0.9088	0.8978	0.9042		600	0.8876	0.8909	0.8906	0.873
610	0.9094	0.911	0.9003	0.9056		610	0.8903	0.894	0.8937	0.8721
620	0.9088	0.914	0.9034	0.9021		620	0.8906	0.8962	0.8947	0.8742
630	0.913	0.9155	0.9038	0.905		630	0.8919	0.8999	0.8987	0.8775
640	0.9129	0.9173	0.9045	0.9059		640	0.8932	0.8984	0.8972	0.8762
650	0.9141	0.917	0.9107	0.9078		650	0.8928	0.9016	0.8986	0.877
660	0.9156	0.9227	0.9128	0.9097		660	0.8954	0.9009	0.8988	0.8776
670	0.9151	0.9247	0.9147	0.9113		670	0.8972	0.9028	0.8983	0.8806
680	0.917	0.9265	0.9161	0.9119		680	0.8985	0.9053	0.9029	0.8808
690	0.9191	0.9275	0.9188	0.9179		690	0.8979	0.9079	0.9047	0.8819
700	0.9226	0.9321	0.9201	0.9133		700	0.9017	0.9098	0.908	0.8845
710	0.9243	0.9323	0.9236	0.9194		710	0.9022	0.9138	0.9112	0.8869
720	0.9248	0.9354	0.9261	0.9185		720	0.9031	0.9155	0.9113	0.8881
730	0.9269	0.9384	0.93	0.922		730	0.9054	0.9169	0.9147	0.8894
740	0.9274	0.9404	0.9304	0.9235		740	0.9092	0.9222	0.9195	0.8917
750	0.93	0.944	0.9358	0.9255		750	0.9116	0.927	0.9244	0.8946
760	0.9297	0.948	0.9382	0.934		760	0.9147	0.93	0.9262	0.8972
770	0.9313	0.9492	0.9418	0.9355		770	0.9172	0.9306	0.9273	0.8969
780	0.9367	0.9545	0.9463	0.9345		780	0.9209	0.9366	0.9317	0.9017
790	0.9378	0.9573	0.9491	0.9383		790	0.9234	0.9381	0.9334	0.9048
800	0.9434	0.9628	0.9516	0.9439		800	0.9249	0.9401	0.9372	0.9077
810	0.945	0.9632	0.9529	0.9467		810	0.9294	0.9413	0.9364	0.9099
820	0.9448	0.9661	0.9546	0.9463		820	0.9304	0.9451	0.94	0.911
830	0.9513	0.9672	0.9586	0.956		830	0.936	0.9479	0.9461	0.9152
840	0.9509	0.9706	0.9611	0.9548		840	0.9386	0.9522	0.9461	0.9179
850	0.9538	0.9725	0.9635	0.9554		850	0.9396	0.951	0.9496	0.9182
860	0.9595	0.974	0.9659	0.9601		860	0.9441	0.9555	0.9546	0.9226
870	0.9596	0.9768	0.9683	0.9619		870	0.9445	0.9585	0.9564	0.9261
880	0.9645	0.9798	0.9723	0.9636		880	0.9478	0.9616	0.9577	0.9287
890	0.9654	0.984	0.9764	0.9678		890	0.9481	0.9617	0.9598	0.9301
900	0.9684	0.987	0.9751	0.9688		900	0.9501	0.9679	0.9644	0.9339
910	0.9681	0.988	0.9784	0.9728		910	0.9543	0.9686	0.9642	0.9378
920	0.9693	0.9898	0.9785	0.9796		920	0.9562	0.9672	0.9648	0.9379
930	0.972	0.989	0.9796	0.975		930	0.958	0.9703	0.9667	0.942
940	0.975	0.9894	0.9782	0.9752		940	0.9617	0.9715	0.9699	0.9429
950	0.9753	0.9907	0.9793	0.9763		950	0.9649	0.9716	0.9738	0.9448
960	0.9768	0.9928	0.9806	0.9832		960	0.9638	0.9729	0.9717	0.9442
970	0.9807	0.9947	0.9827	0.9814		970	0.967	0.9736	0.974	0.9474
980	0.9815	0.9928	0.9831	0.9801		980	0.9687	0.9754	0.9762	0.9465
990	0.9836	0.9945	0.9847	0.9857		990	0.9717	0.9787	0.9776	0.9494
1000	0.9845	0.9984	0.9843	0.9872		1000	0.9702	0.9784	0.9792	0.9489
1010	0.9842	0.9977	0.9903	0.9877		1010	0.973	0.9827	0.9822	0.953
1020	0.9856	0.9975	0.9881	0.9848		1020	0.978	0.9818	0.9812	0.9525
1030	0.9873	0.9999	0.9964	0.9892		1030	0.9748	0.9829	0.9819	0.9537
1040	0.9887	1.0013	0.9936	0.9881		1040	0.9782	0.9861	0.9858	0.9564
1050	0.9888	1.0038	0.9925	0.9909		1050	0.9799	0.9847	0.9846	0.9568
1060	0.9899	1.0016	0.9921	0.9946		1060	0.9801	0.9847	0.9868	0.958
1070	0.9867	1.0033	0.9925	0.9911		1070	0.9788	0.987	0.984	0.9593
1080	0.9908	1.0031	0.9928	0.9929		1080	0.9812	0.9838	0.9846	0.9605
1090	0.9911	1.0051	0.9934	0.9981		1090	0.9834	0.9834	0.984	0.9631
1100	0.9907	1.0036	0.9915	0.9954		1100	0.9837	0.9846	0.9852	0.9638
1110	0.9934	1.0041	0.9941	0.9971		1110	0.9878	0.9842	0.9846	0.9645
1120	0.997	0.9999	0.9926	0.9928		1120	0.9859	0.9818	0.9824	0.9646
1130	0.9954	1.0013	0.9879	0.9975		1130	0.9891	0.9823	0.9836	0.9652
1140	0.997	1.0009	0.9894	0.9974		1140	0.9876	0.9826	0.9828	0.9657
1150	0.9969	0.9983	0.9883	0.9947		1150	0.9897	0.978	0.9829	0.9641
1160	0.9962	0.9983	0.9846	0.9969		1160	0.9923	0.9754	0.9778	0.9633
1170	1.0002	0.9957	0.9833	0.9904		1170	0.9896	0.9758	0.9773	0.9638
1180	1.0028	0.9967	0.9822	0.9893		1180	0.9892	0.9746	0.9765	0.9601
1190	0.9986	0.9937	0.9813	0.993		1190	0.993	0.9754	0.9786	0.9608
1200	0.9972	0.9914	0.979	0.9884		1200	0.9908	0.9714	0.9737	0.9582
1210	0.9972	0.9894	0.9835	0.9857		1210	0.9913	0.9713	0.9739	0.9585
1220	0.9962	0.9916	0.9857	0.9833		1220	0.993	0.9747	0.9742	0.9575
1230	0.996	0.9941	0.9881	0.985		1230	0.9899	0.9751	0.9761	0.9569
1240	0.9928	0.9964	0.9869	0.9822		1240	0.989	0.9754	0.9751	0.9571
1250	0.9927	0.9951	0.9868	0.9818		1250	0.9913	0.9771	0.979	0.9549
1260	0.9915	0.9967	0.9856	0.9788		1260	0.9898	0.9785	0.9811	0.9539
1270	0.991	0.9944	0.9843	0.9818		1270	0.9885	0.9752	0.9764	0.9542
1280	0.9892	0.9941	0.985	0.9858		1280	0.984	0.9768	0.9749	0.9545
1290	0.9856	0.9926	0.9806	0.9847		1290	0.9839	0.9727	0.9768	0.9573
1300	0.9851	0.9917	0.9798	0.9844		1300	0.9822	0.9732	0.9749	0.9583
1310	0.9853	0.9899	0.9767	0.9863		1310	0.9821	0.9682	0.9709	0.9591
1320	0.9835	0.9887	0.9768	0.9823		1320	0.9826	0.9685	0.9724	0.9566
1330	0.9791	0.9866	0.9754	0.9843		1330	0.9828	0.9694	0.971	0.9592
1340	0.9843	0.9871	0.9755	0.9826		1340	0.9792	0.9666	0.9708	0.9557
1350	0.9833	0.9861	0.9724	0.9841		1350	0.9787	0.9666	0.9678	0.9538
1360	0.9829	0.9837	0.9733	0.9791		1360	0.9779	0.964	0.9692	0.9544
1370	0.9857	0.9807	0.9717	0.9774		1370	0.9788	0.9647	0.9693	0.9548
1380	0.9851	0.9799	0.97	0.9756		1380	0.9758	0.9602	0.9655	0.9511
1390	0.9833	0.9795	0.9673	0.9743		1390	0.9751	0.9619	0.965	0.9494
1400	0.9822	0.9786	0.9671	0.9745		1400	0.9725	0.9594	0.9635	0.9488

## Sheet: Figure 5
SiPc curve dark						SiPc curve light						SiPc YFP curve dark						SiPc YFP curve light							SiPc final dark					SiPc final light					SiPc YFP final dark					SiPc YFP final light
Time [min]	5 uM	1 uM	0.1 uM	Control		Time [min]	5 uM	1 uM	0.1 uM	Control		Time [min]	5 uM	1 uM	0.1 uM	Control		Time [min]	5 uM	1 uM	0.1 uM	Control			5 uM	1 uM	0.1 uM	Control		5 uM	1 uM	0.1 uM	Control		5 uM	1 uM	0.1 uM	Control		5 uM	1 uM	0.1 uM	Control
0	0.0075	0.0075	0.008	0.0087		0	0.0059	0.0071	0.0063	0.0063		0	0	0	0.010446	0.015095		0	0	0	0	0			0.5654	0.8981	0.9176	0.8976		0.8705	0.9327	0.9673	0.9696		0.27641	0.175367	0.144908	0.149388		0.0297349	1.12539	0.248373	0.230679
10	0.0079	0.0084	0.0098	0.0094		10	0.0061	0.0075	0.0064	0.0066		10	0.015748	0.001649	0	0		10	0	0	0.0116	0			0.5568	0.9004	0.92356	0.9956		0.86599	0.94556	0.97855	0.9954		0.30642	0.183576	0.137928	0.129195		0.0163346	1.12834	0.254665	0.211525
20	0.0096	0.0099	0.0101	0.0115		20	0.0071	0.0083	0.0074	0.0078		20	0	0	0.017685	0.011402		20	0	0.015347	0	0.01471			0.5469	0.8995	0.9455	0.97556		0.87442	0.9399	0.9888	0.98995		0.323044	0.173324	0.160863	0.144886		0.00991422	1.01174	0.244969	0.233835
30	0.0108	0.0119	0.0124	0.0131		30	0.008	0.0092	0.0082	0.0083		30	0.012396	0.007384	0	0.004272		30	0	0	0	0
40	0.0132	0.0144	0.0148	0.0156		40	0.0095	0.0105	0.0097	0.0098		40	0.005726	0.002421	0.007216	0.00014		40	0.012822	0.002173	0.004069	0
50	0.0159	0.0175	0.0176	0.0186		50	0.0113	0.0126	0.0115	0.0116		50	0	0	0.014719	0		50	0.002252	0	0	0.012887
60	0.0188	0.0212	0.0214	0.0227		60	0.0136	0.015	0.014	0.014		60	0.013006	0.014817	0	0.009049		60	0	0.02301	0	0
70	0.0231	0.0257	0.0266	0.0279		70	0.0164	0.0177	0.0166	0.0167		70	0.00056	0	0.005572	0.006884		70	0.016498	0	0.013266	0.007196
80	0.0285	0.032	0.0338	0.0352		80	0.0198	0.0212	0.0197	0.0203		80	0.009984	0.002939	0.004734	0.002745		80	0	0	0	0
90	0.0356	0.0394	0.042	0.0431		90	0.0248	0.0263	0.0244	0.0251		90	0	0.018511	0	0		90	0	0.005649	0	0.029999
100	0.0432	0.0463	0.0477	0.049		100	0.0315	0.0329	0.0311	0.0315		100	0.014388	0	0.020873	0		100	0.012054	0.002215	0.011709	0
110	0.0498	0.0547	0.0563	0.058		110	0.0399	0.041	0.0391	0.04		110	0.005514	0	0	0.019048		110	0.015325	0.02604	0	0.009593
120	0.06	0.0657	0.0681	0.0703		120	0.047	0.0485	0.0467	0.0476		120	0.008907	0.012919	0.015242	0.006668		120	0.009227	0	0.02584	0.011487
130	0.0713	0.0795	0.0832	0.0856		130	0.0572	0.0576	0.0554	0.0565		130	0.009303	0.014466	0.000383	0.006271		130	0	0.012294	0.006013	0.010985
140	0.1049	0.1262	0.1264	0.1315		140	0.0752	0.0945	0.0931	0.0956		140	0.026507	0.017809	0.01976	0.013674		140	0.017148	0.0128	0	0
150	0.1178	0.1504	0.1546	0.1594		150	0.0754	0.1086	0.1128	0.1161		150	0.008008	0.01233	0.0097	0.027031		150	0	0.207238	0.047452	0.051159
160	0.1361	0.1836	0.1899	0.1958		160	0.0758	0.1267	0.137	0.1408		160	0.078378	0.045698	0.057074	0.031647		160	0	0.267406	0.003814	0.000115
170	0.1571	0.2221	0.2304	0.237		170	0.0753	0.1448	0.1656	0.1714		170	0.076294	0.039461	0.00486	0.021547		170	0.008144	0.215579	0.056091	0.036984
180	0.1821	0.2652	0.278	0.2849		180	0.0751	0.166	0.2008	0.2083		180	0.07792	0.045604	0.053131	0.049218		180	0	0.173491	0.024379	0.044589
190	0.2099	0.3122	0.3285	0.3343		190	0.0761	0.1933	0.2445	0.2521		190	0.084781	0.021195	0.024769	0.018536		190	0	0.066697	0.077646	0.033774
200	0.2392	0.36	0.3826	0.3841		200	0.076	0.2252	0.2923	0.3		200	0.062682	0.037735	0.056915	0.054487		200	0.00177	0.081324	0.035587	0.067214
210	0.2698	0.4044	0.43	0.4339		210	0.0764	0.2636	0.345	0.3539		210	0.021683	0.028332	0.04069	0.027289		210	0.004864	0	0.040874	0.035433
220	0.3023	0.4414	0.4738	0.4727		220	0.0767	0.3061	0.3974	0.4078		220	0.006397	0.001082	0.00571	0.023828		220	0.01813	0.020882	0.034621	0.025659
230	0.3288	0.4763	0.5098	0.5102		230	0.0774	0.3538	0.4509	0.4575		230	0.015399	0.004816	0.021261	0.020592		230	0	0	0.036017	0.048172
240	0.3464	0.5058	0.5423	0.5433		240	0.0771	0.3979	0.4961	0.5005		240	0	0.039923	0.003058	0.021319		240	0	0.019642	0.024755	0.012006
250	0.3623	0.5381	0.5751	0.5739		250	0.0781	0.4436	0.5355	0.5405		250	0	0.028205	0.030957	0.032133		250	0.005612	0	0.031461	0.040092
260	0.3754	0.5665	0.605	0.6066		260	0.0786	0.4843	0.571	0.5766		260	0	0.025257	0.054388	0.021536		260	0.0038	0	0.054037	0.056206
270	0.3856	0.5927	0.6303	0.6303		270	0.0794	0.5216	0.6067	0.6115		270	0	0	0.00409	0.026045		270	0.00664	0	0.012125	0.012073
280	0.3976	0.6212	0.6507	0.6535		280	0.0807	0.5542	0.6401	0.6452		280	0	0.033444	0.035115	0.03182		280	0	8.26e-05	0.010782	0.024878
290	0.4059	0.6396	0.6763	0.6786		290	0.0815	0.5852	0.6722	0.6749		290	0	0	0.003662	0		290	0.014152	0.01814	0.055272	0.033709
300	0.4134	0.6593	0.7002	0.7063		300	0.0829	0.6157	0.6935	0.699		300	0	0.034909	0	0.022141		300	0	0	0.014384	0.003574
310	0.4214	0.6842	0.7275	0.7341		310	0.0837	0.6416	0.7082	0.7145		310	0	0	0	0.008042		310	0.009729	0	0	0.002149
320	0.4301	0.7082	0.752	0.7566		320	0.0863	0.6654	0.7289	0.7338		320	0	0	0.012583	0		320	0.006427	0	0.021166	0.001288
330	0.4364	0.7308	0.773	0.7792		330	0.0887	0.681	0.7465	0.7536		330	0	0.016863	0	0		330	0.014197	0	0.002597	0
340	0.4421	0.7502	0.7916	0.7944		340	0.0914	0.6955	0.7673	0.7724		340	0	0	0	0		340	0	0	0	0
350	0.4493	0.7664	0.801	0.8033		350	0.0942	0.7114	0.7831	0.7866		350	0	0	0	0		350	0.022796	0	0.026839	0.014793
360	0.453	0.7812	0.811	0.8157		360	0.0993	0.729	0.7996	0.8034		360	0	0	0	0.001289		360	0.001093	0	0	0
370	0.4578	0.794	0.8204	0.8243		370	0.1047	0.7474	0.8125	0.8164		370	0	0.011537	0.007475	0		370	0	0	0	0
380	0.4612	0.8007	0.8279	0.8302		380	0.1117	0.7624	0.823	0.8244		380	0	0	0	0		380	0.010768	0	0	0
390	0.4674	0.8093	0.8335	0.8371		390	0.1215	0.7746	0.8303	0.8334		390	0	0	0	0.001455		390	0.012661	0	0	0
400	0.4728	0.8177	0.8383	0.8415		400	0.1321	0.7857	0.8383	0.84		400	0.001759	0	0.00658	0.003843		400	0.008246	0	0	0.022247
410	0.4746	0.8227	0.8401	0.8447		410	0.1445	0.7989	0.8469	0.8478		410	0	0	0	0		410	0.010864	0	0	0
420	0.4798	0.8265	0.8425	0.8456		420	0.1615	0.8084	0.853	0.8559		420	0	0	0	0.007042		420	0	0	0	0
430	0.4817	0.8295	0.8445	0.849		430	0.1806	0.8163	0.8596	0.8619		430	0.010505	0.013065	0.004609	0		430	0	0	0.016609	0
440	0.4885	0.8301	0.8461	0.8506		440	0.2049	0.821	0.8618	0.8634		440	0	0	0	0		440	0.022107	0.001626	0	0
450	0.4916	0.83	0.8487	0.8538		450	0.2336	0.8323	0.8675	0.8661		450	0	0	0	0		450	0.013449	7.39e-05	0	0.007722
460	0.496	0.8305	0.848	0.8546		460	0.2666	0.8365	0.8677	0.8678		460	0	0.0048	0.009477	0		460	0	0	0	0
470	0.4993	0.8303	0.8509	0.8552		470	0.3038	0.841	0.8677	0.8691		470	0	0	0	0		470	0.023447	0	0	0
480	0.5023	0.8279	0.8508	0.8573		480	0.3448	0.845	0.8687	0.869		480	0	0	0.006973	0.016486		480	0.022515	0.006218	0	0
490	0.5061	0.8302	0.8559	0.8593		490	0.3897	0.8487	0.8698	0.8716		490	0.010932	0.006718	0	0		490	0.034484	0.008145	0.012199	0
500	0.5103	0.8306	0.8568	0.8646		500	0.4334	0.8507	0.8717	0.8696		500	0	0	7.97e-05	0		500	0.015847	0	0	0
510	0.5135	0.8301	0.8592	0.8658		510	0.4657	0.8486	0.8701	0.871		510	0.003465	0.006753	0	0.001807		510	0.014341	0	0	0.013273
520	0.5169	0.8308	0.8617	0.8689		520	0.4976	0.8501	0.8718	0.8721		520	0	0	0.001574	0		520	0.010594	0	0	0
530	0.5186	0.8309	0.8658	0.8728		530	0.5245	0.8512	0.8714	0.8718		530	0.006371	0	0.008305	0.013558		530	0.038529	0	0.001942	0
540	0.519	0.8301	0.8681	0.8766		540	0.5515	0.8513	0.8712	0.8738		540	0.00501	0	0	0		540	0.014756	0	0.000388	0.011399
550	0.5245	0.8316	0.8693	0.8807		550	0.5752	0.8507	0.8745	0.8743		550	0	0.012327	0	0		550	0.030304	0	0	0
560	0.5264	0.8336	0.8738	0.8832		560	0.5975	0.8501	0.8733	0.8736		560	0	0	0	0.005701		560	0.038632	0.004383	0	0.007164
570	0.5281	0.834	0.8767	0.8889		570	0.6198	0.8494	0.8765	0.875		570	0.003109	0.007156	0	0		570	0.009339	0	0.016551	0
580	0.5282	0.8347	0.8799	0.892		580	0.6401	0.8505	0.8752	0.8764		580	0	0	0.001561	0.020374		580	0.019453	0	0	0
590	0.5317	0.8329	0.8834	0.8965		590	0.6603	0.8491	0.877	0.878		590	0	0.005416	0.001284	0		590	0	0.015576	0.002338	0
600	0.5364	0.8345	0.8879	0.9031		600	0.6751	0.8492	0.8772	0.8787		600	0	0	0	0		600	0.009174	0	0	0.008321
610	0.5381	0.836	0.8896	0.9055		610	0.6916	0.8483	0.8795	0.8801		610	0.004521	0	0	0.000586		610	0.017091	0.003811	0.021776	0
620	0.5385	0.8362	0.8949	0.9107		620	0.7056	0.8479	0.8798	0.8808		620	0	0.003512	0	0		620	0	0	0	0.008663
630	0.5419	0.8393	0.8958	0.9147		630	0.7179	0.8471	0.8809	0.882		630	0	0	0.003226	0.011162		630	0.010167	0	0.007057	0
640	0.5406	0.8423	0.9015	0.9166		640	0.7315	0.8464	0.8821	0.8847		640	0	0	0	0		640	0	0.001247	0.00638	0.001142
650	0.5482	0.8433	0.9027	0.9203		650	0.7456	0.8466	0.8856	0.8879		650	0	0.002872	0	0		650	0.002385	0	0	0.008478
660	0.5518	0.8474	0.9073	0.9219		660	0.7561	0.8469	0.8869	0.8898		660	0.008377	0.01996	0.012511	0.008515		660	0	0	0	0
670	0.5538	0.85	0.9106	0.9279		670	0.7687	0.8463	0.8879	0.8902		670	0	0	0	0		670	0.005449	0	0	0.014259
680	0.5555	0.8524	0.9141	0.9306		680	0.7796	0.8462	0.8907	0.8927		680	0.00301	0.010225	0	0		680	0	0.00674	0	0.00334
690	0.5572	0.8562	0.9158	0.9333		690	0.7893	0.848	0.895	0.8966		690	0	0	0	0		690	0	0	0	0
700	0.5578	0.8548	0.9207	0.9373		700	0.7968	0.8462	0.895	0.8993		700	0	0	0	0		700	0	0	0	0
710	0.5577	0.8574	0.9232	0.9399		710	0.804	0.8492	0.8981	0.9023		710	0.003742	0	0.008489	0		710	0.002474	0.004763	0	0
720	0.5559	0.859	0.926	0.9442		720	0.8129	0.8482	0.9034	0.9064		720	0	0	0.00156	0.010377		720	0	0	0	0.013982
730	0.5567	0.862	0.9312	0.9467		730	0.8164	0.8532	0.9051	0.9092		730	0	0	0	0		730	0	0	0	0
740	0.5536	0.8662	0.9334	0.9502		740	0.8241	0.8533	0.91	0.9145		740	0.00141	0.01268	0.00306	0		740	0	0.008124	0.000299	0
750	0.5553	0.8662	0.9351	0.9497		750	0.8318	0.8527	0.9124	0.9181		750	0.004715	0	0	0.003769		750	0	0	0	0
760	0.5521	0.8695	0.9376	0.9515		760	0.8393	0.8556	0.9156	0.9206		760	0.0016	0	0	0		760	0	0.005361	0.006865	0
770	0.5527	0.8726	0.9397	0.9547		770	0.8438	0.8584	0.9178	0.9245		770	0	0	0.001712	0.009921		770	0	0	0.002062	0
780	0.55	0.8734	0.9419	0.9564		780	0.847	0.8592	0.9205	0.9264		780	0	0.000841	0	0		780	0.000573	0	0	0.007409
790	0.5493	0.8739	0.9432	0.9566		790	0.8499	0.8606	0.9233	0.9288		790	0	0	0	0.005534		790	0	0.021394	0	0
800	0.551	0.8753	0.9455	0.9591		800	0.853	0.8662	0.9259	0.9334		800	0.002457	0.001676	0.010453	0.00393		800	0.005201	0	0.009278	0.003001
810	0.5481	0.881	0.9452	0.9597		810	0.8541	0.8681	0.9299	0.9351		810	0	0	0.000216	0		810	0.010228	0.006277	0	0
820	0.5455	0.8815	0.9474	0.9623		820	0.8552	0.8704	0.9321	0.9395		820	0.005291	0.016887	0	0.004918		820	0	0	0	0.002044
830	0.5435	0.8836	0.9492	0.966		830	0.8576	0.872	0.9359	0.9423		830	0	0	0.022127	0.002977		830	0.008342	0	0.005893	0
840	0.5418	0.8873	0.9506	0.9643		840	0.8543	0.8732	0.9368	0.9466		840	0.002171	0	0	0.010193		840	0	0.003066	0.001441	0
850	0.542	0.891	0.9516	0.9672		850	0.8551	0.8751	0.9405	0.9485		850	0	0.003378	0.004188	0.002903		850	0	0.002122	0	0.0032
860	0.5394	0.8938	0.9538	0.97		860	0.8568	0.8794	0.9435	0.9507		860	0.003982	0.003461	0.007851	0		860	0.002758	0	0.019518	0.015613
870	0.5391	0.895	0.9562	0.9704		870	0.8547	0.8795	0.9432	0.9513		870	0.008747	0.00202	0	0.019581		870	0	0.005824	0.009312	0
880	0.5401	0.8984	0.9563	0.9705		880	0.8564	0.8848	0.9478	0.9555		880	0	0.010246	0.006507	0		880	0	0	0	0
890	0.5384	0.9007	0.959	0.9719		890	0.8537	0.8827	0.9495	0.9576		890	0	0	0	0		890	0.000497	0.00314	0	0
900	0.5369	0.9021	0.9619	0.9735		900	0.8549	0.8875	0.9532	0.9586		900	0.010977	0.006367	0.024292	0.010791		900	0	0	0.005043	0.010732
910	0.5369	0.906	0.9608	0.9719		910	0.8532	0.8872	0.954	0.9616
920	0.538	0.907	0.9618	0.9734		920	0.8548	0.8891	0.9548	0.9609
930	0.5371	0.9079	0.9641	0.972		930	0.8553	0.8922	0.9564	0.9634
940	0.5367	0.9093	0.963	0.9715		940	0.8549	0.8924	0.9575	0.9635
950	0.5356	0.9106	0.9646	0.9715		950	0.855	0.8964	0.9611	0.9668
960	0.5345	0.9137	0.9639	0.9696		960	0.8524	0.8964	0.9606	0.9679
970	0.5351	0.9135	0.9635	0.9683		970	0.8552	0.8985	0.9629	0.9683
980	0.5321	0.9142	0.9641	0.9681		980	0.8531	0.8989	0.9631	0.9705
990	0.534	0.9171	0.9628	0.966		990	0.8515	0.9016	0.9662	0.9734
1000	0.535	0.9182	0.9629	0.9679		1000	0.8537	0.9058	0.9677	0.9747
1010	0.5319	0.9171	0.962	0.9646		1010	0.8546	0.9091	0.9708	0.9755
1020	0.533	0.9186	0.9616	0.9667		1020	0.8525	0.9103	0.9714	0.976
1030	0.5317	0.9219	0.959	0.9641		1030	0.8524	0.9095	0.9714	0.9768
1040	0.5341	0.9249	0.9586	0.9623		1040	0.8532	0.9137	0.9735	0.9788
1050	0.5307	0.9247	0.9571	0.9639		1050	0.8545	0.914	0.9726	0.9792
1060	0.5335	0.9257	0.9567	0.9662		1060	0.8561	0.9155	0.974	0.9802
1070	0.5331	0.9283	0.9557	0.9658		1070	0.8578	0.919	0.9769	0.9788
1080	0.5334	0.9288	0.9557	0.9678		1080	0.8629	0.9208	0.9756	0.9808
1090	0.5325	0.928	0.9553	0.9674		1090	0.8613	0.9203	0.9764	0.9804
1100	0.5335	0.9294	0.9534	0.966		1100	0.8639	0.9239	0.9736	0.9781
1110	0.5333	0.9304	0.953	0.9671		1110	0.8638	0.9227	0.9754	0.9759
1120	0.5355	0.9282	0.9565	0.9654		1120	0.8635	0.922	0.975	0.9779
1130	0.5325	0.9265	0.9579	0.9635		1130	0.8658	0.9242	0.9723	0.9784
1140	0.5325	0.9273	0.9584	0.9623		1140	0.867	0.927	0.9724	0.9756
1150	0.5332	0.9277	0.9579	0.9621		1150	0.8716	0.9273	0.9707	0.9723
1160	0.5332	0.9276	0.9586	0.96		1160	0.8703	0.9305	0.9678	0.9733
1170	0.5338	0.9272	0.9579	0.9594		1170	0.8691	0.93	0.9698	0.9725
1180	0.5307	0.9242	0.954	0.9573		1180	0.8711	0.9299	0.9685	0.9704
1190	0.5342	0.9253	0.955	0.9565		1190	0.8705	0.9327	0.9673	0.9696
1200	0.5349	0.923	0.9538	0.9568		1200	0.8713	0.9339	0.9661	0.9692
1210	0.5312	0.9231	0.9525	0.9548		1210	0.8743	0.9343	0.9651	0.9701
1220	0.5337	0.9225	0.9505	0.9532		1220	0.8728	0.9352	0.9681	0.973
1230	0.5319	0.9213	0.9502	0.9506		1230	0.8768	0.9366	0.9692	0.9743
1240	0.5304	0.9204	0.9479	0.9512		1240	0.8759	0.9343	0.9702	0.9746
1250	0.5322	0.9194	0.9472	0.9507		1250	0.8764	0.9364	0.973	0.9744
1260	0.5306	0.9192	0.9466	0.9507		1260	0.877	0.9343	0.9709	0.9729
1270	0.5318	0.9175	0.946	0.9493		1270	0.877	0.9351	0.9701	0.9736
1280	0.5312	0.9155	0.9453	0.948		1280	0.8818	0.9351	0.9673	0.9716
1290	0.5329	0.9164	0.9451	0.9466		1290	0.8797	0.935	0.9698	0.9696
1300	0.5309	0.9165	0.9429	0.9456		1300	0.8808	0.9345	0.9681	0.969
1310	0.5308	0.9149	0.9424	0.9447		1310	0.8815	0.933	0.9664	0.9669
1320	0.5294	0.9129	0.9404	0.9419		1320	0.8851	0.9323	0.9649	0.9678
1330	0.53	0.9138	0.9387	0.9414		1330	0.8884	0.9304	0.9646	0.9648
1340	0.5299	0.9152	0.9363	0.9417		1340	0.8873	0.9326	0.9622	0.9641
1350	0.531	0.9161	0.9373	0.9408		1350	0.8914	0.9288	0.9604	0.9627
1360	0.5281	0.9151	0.9363	0.939		1360	0.8886	0.9296	0.9613	0.9629
1370	0	0	0	0		1370	0.8897	0.9267	0.9595	0.9612
1380	0	0	0	0		1380	0.8908	0.9275	0.9585	0.9597
1390	0	0	0	0		1390	0.8936	0.9242	0.959	0.9574
1400	0.9247	0.9226	0.959	0.9529		1400	0.8935	0.9278	0.9569	0.9563
1410	0.9261	0.9206	0.9576	0.9521		1410	0.8936	0.9255	0.9553	0.958

## Sheet: Figure 6
Mntr- MB				OxYR- H2O				Mntr- H2O				OxYR- MB						Figure 6E
Time [min]	Wild type	mutant		Time [min]	Wild type	mutant		Time [min]	Wild type	mutant		Time [min]	Wild type	mutant				wild type			oxyR			mntR
0	0	0		0	0	0		0	0	0		0	0	0				4.07209	4.30188	4.09892	2.93541	3.15182	2.98218	4.50035	4.40831	4.32009
10	0.160413	0.092222		10	0.061354	0.189453		10	0.061354	0.099053		10	0.160413	0.076203
20	0.011854	0.131903		20	0.093199	0.224373		20	0.093199	0.174578		20	0.011854	0.209388				Figure 6F
30	0.207189	0.055997		30	0.188759	0.095841		30	0.188759	0.071464		30	0.207189	0.141641				wild type			oxyR			mntR
40	0.035533	0.198929		40	0.086842	0.12395		40	0.086842	0.098914		40	0.035533	0.180076				2.7632	2.74848	2.79919	2.89831	3.0388	3.03664	2.92572	2.72922	2.59296
50	0.080249	0.110251		50	0	0.05077		50	0	0.094553		50	0.080249	0
60	0.096442	0		60	0.128866	0.024099		60	0.128866	0.019437		60	0.096442	0.072737
70	0.063806	0.113528		70	0.050505	0.140073		70	0.050505	0		70	0.063806	0.040533
80	0.029275	0.028972		80	0.032828	0		80	0.032828	0.122962		80	0.029275	0.121212
90	0.048741	0		90	0.105442	0.016505		90	0.105442	0.091251		90	0.048741	0
100	0.146408	0.1136		100	0.159595	0.188094		100	0.159595	0.061085		100	0.146408	0.089501
110	0.15687	0.059227		110	0	0.090106		110	0	0.066201		110	0.15687	0.087263
120	0.094484	0.209186		120	0.197609	0.033982		120	0.197609	0.097019		120	0.094484	0.161428
130	0	0.010372		130	0	0.116919		130	0	0.080958		130	0	0.077629
140	0.320318	0.165048		140	0.11991	0.161421		140	0.11991	0.193781		140	0.320318	0.167872
150	1.84346	1.22813		150	0.786276	0.676119		150	0.786276	0.791599		150	1.84346	1.7702
160	1.30717	0.771786		160	0.723107	1.04849		160	0.723107	0.949383		160	1.30717	1.15181
170	1.15124	1.1519		170	1.28981	0.868352		170	1.28981	1.29566		170	1.15124	1.4863
180	1.20039	0.905788		180	1.46389	1.86268		180	1.46389	1.81857		180	1.20039	0.93055
190	1.02138	1.61298		190	1.92089	1.70685		190	1.92089	1.53181		190	1.02138	1.24881
200	0.995673	1.05418		200	1.35247	1.32214		200	1.35247	1.54554		200	0.995673	1.12303
210	0.656705	0.435632		210	1.3285	1.40759		210	1.3285	0.871063		210	0.656705	0.854709
220	0.002527	0.136582		220	0.138146	0.462893		220	0.138146	0.271921		220	0.002527	0
230	0.101366	0.356614		230	0.236026	0		230	0.236026	0		230	0.101366	0.052374
240	0.028272	0.047886		240	0.319283	0.715078		240	0.319283	0.549245		240	0.028272	0.232638
250	0	0.033916		250	0.009316	0		250	0.009316	0		250	0	0
260	0.660251	0.543361		260	0.522425	1.19246		260	0.522425	0.740804		260	0.660251	0.466826
270	0	0.115109		270	0.48301	0		270	0.48301	0		270	0	0
280	0	0		280	0	0		280	0	0		280	0	0
290	0	0		290	0	0		290	0	0		290	0	0
300	0	0.414454		300	0.017569	0		300	0.017569	0		300	0	0
310	0	0		310	0	0		310	0	0		310	0	0
320	0.070246	0.669383		320	0.499787	0.420336		320	0.499787	0.528058		320	0.070246	0.013768
330	0.869997	0.970752		330	0.539941	0.657897		330	0.539941	1.07745		330	0.869997	0.296314
340	2.78299	1.83055		340	1.39312	2.0116		340	1.39312	2.30765		340	2.78299	2.94468
350	1.99256	3.16872		350	3.0654	3.04352		350	3.0654	3.01879		350	1.99256	2.50263
360	2.14192	2.43693		360	3.11166	2.6047		360	3.11166	2.76227		360	2.14192	2.01342
370	1.52632	2.0069		370	2.23856	2.16148		370	2.23856	2.41147		370	1.52632	1.38164
380	1.39876	2.086		380	2.24591	1.59241		380	2.24591	1.5091		380	1.39876	1.46629
390	1.59698			390				390	0			390	1.59698	1.78786
400	0			400				400	0			400
410				410				410				410
420				420				420				420
430				430				430				430
440				440				440				440
450				450				450				450
460				460				460				460
470				470				470				470
480				480				480				480
490				490				490				490
500				500				500				500
510				510				510				510
520				520				520				520
530				530				530				530
540				540				540				540
550				550				550				550
560				560				560				560
570				570				570				570
580				580				580				580
590				590				590				590
600				600				600				600
610				610				610				610
620				620				620				620
630				630				630				630
640				640				640				640
650				650				650				650
660				660				660				660
670				670				670				670
680				680				680				680
690				690				690				690
700				700				700				700
710				710				710				710
720				720				720				720
730				730				730				730
740				740				740				740
750				750				750				750
760				760				760				760
770				770				770				770
780				780				780				780
790				790				790				790
800				800				800				800
810				810				810				810
820				820				820				820
830				830				830				830
840				840				840				840
850				850				850				850
860				860				860				860
870				870				870				870
880				880				880				880
890				890				890				890
900				900				900				900
910				910				910				910
920				920				920				920
930				930				930				930
940				940				940				940
950				950				950				950
960				960				960				960
970				970				970				970
980				980				980				980
990				990				990				990
1000				1000				1000				1000
1010				1010				1010				1010
1020				1020				1020				1020
1030				1030				1030				1030
1040				1040				1040				1040
1050				1050				1050				1050
1060				1060				1060				1060
1070				1070				1070				1070
1080				1080				1080				1080
1090				1090				1090				1090
1100				1100				1100				1100
1110				1110				1110				1110
1120				1120				1120				1120
1130				1130				1130				1130
1140				1140				1140				1140
1150				1150				1150				1150
1160				1160				1160				1160
1170				1170				1170				1170
1180				1180				1180				1180
1190				1190				1190				1190
1200				1200				1200				1200
1210				1210				1210				1210
1220				1220				1220				1220
1230				1230				1230				1230
1240				1240				1240				1240
1250				1250				1250				1250
1260				1260				1260				1260
1270				1270				1270				1270
1280				1280				1280				1280
1290				1290				1290				1290
1300				1300				1300				1300
1310				1310				1310				1310
1320				1320				1320				1320
1330				1330				1330				1330
1340				1340				1340				1340
1350				1350				1350				1350
1360				1360				1360				1360
1370				1370				1370				1370
1380				1380				1380				1380
1390				1390				1390				1390
1400				1400				1400				1400
1410				1410				1410				1410
1420				1420				1420	0			1420
									0	0			0	0
									0.061354	0.099053			0.061354	0.099053
									0.093199	0.174578			0.093199	0.174578
									0.188759	0.071464			0.188759	0.071464
									0.086842	0.098914			0.086842	0.098914
									0	0.094553			0	0.094553
									0.128866	0.019437			0.128866	0.019437
									0.050505	0			0.050505	0
									0.032828	0.122962			0.032828	0.122962
									0.105442	0.091251			0.105442	0.091251
									0.159595	0.061085			0.159595	0.061085
									0	0.066201			0	0.066201
									0.197609	0.097019			0.197609	0.097019
									0	0.080958			0	0.080958
									0.11991	0.193781			0.11991	0.193781
									0.786276	0.791599			0.786276	0.791599
									0.723107	0.949383			0.723107	0.949383
									1.28981	1.29566			1.28981	1.29566
									1.46389	1.81857			1.46389	1.81857
									1.92089	1.53181			1.92089	1.53181
									1.35247	1.54554			1.35247	1.54554
									1.3285	0.871063			1.3285	0.871063
									0.138146	0.271921			0.138146	0.271921
									0.236026	0			0.236026	0
									0.319283	0.549245			0.319283	0.549245
									0.009316	0			0.009316	0
									0.522425	0.740804			0.522425	0.740804
									0.48301	0			0.48301	0
									0	0			0	0
									0	0			0	0
									0.017569	0			0.017569	0
									0	0			0	0
									0.499787	0.528058			0.499787	0.528058
									0.539941	1.07745			0.539941	1.07745
									1.39312	2.30765			1.39312	2.30765
									3.0654	3.01879			3.0654	3.01879
									3.11166	2.76227			3.11166	2.76227
									2.23856	2.41147			2.23856	2.41147
									2.24591	1.5091			2.24591	1.5091
									0				0
									0				0
									0				0
									0	0			0	0
									0.061354	0.099053			0.061354	0.099053
									0.093199	0.174578			0.093199	0.174578
									0.188759	0.071464			0.188759	0.071464
									0.086842	0.098914			0.086842	0.098914
									0	0.094553			0	0.094553
									0.128866	0.019437			0.128866	0.019437
									0.050505	0			0.050505	0
									0.032828	0.122962			0.032828	0.122962
									0.105442	0.091251			0.105442	0.091251
									0.159595	0.061085			0.159595	0.061085
									0	0.066201			0	0.066201
									0.197609	0.097019			0.197609	0.097019
									0	0.080958			0	0.080958
									0.11991	0.193781			0.11991	0.193781
									0.786276	0.791599			0.786276	0.791599
									0.723107	0.949383			0.723107	0.949383
									1.28981	1.29566			1.28981	1.29566
									1.46389	1.81857			1.46389	1.81857
									1.92089	1.53181			1.92089	1.53181
									1.35247	1.54554			1.35247	1.54554
									1.3285	0.871063			1.3285	0.871063
									0.138146	0.271921			0.138146	0.271921
									0.236026	0			0.236026	0
									0.319283	0.549245			0.319283	0.549245
									0.009316	0			0.009316	0
									0.522425	0.740804			0.522425	0.740804
									0.48301	0			0.48301	0
									0	0			0	0
									0	0			0	0
									0.017569	0			0.017569	0
									0	0			0	0
									0.499787	0.528058			0.499787	0.528058
									0.539941	1.07745			0.539941	1.07745
									1.39312	2.30765			1.39312	2.30765
									3.0654	3.01879			3.0654	3.01879
									3.11166	2.76227			3.11166	2.76227
									2.23856	2.41147			2.23856	2.41147
									2.24591	1.5091			2.24591	1.5091
									0				0
									0				0
									0				0
									0	0			0	0
									0.061354	0.099053			0.061354	0.099053
									0.093199	0.174578			0.093199	0.174578
									0.188759	0.071464			0.188759	0.071464
									0.086842	0.098914			0.086842	0.098914
									0	0.094553			0	0.094553
									0.128866	0.019437			0.128866	0.019437
									0.050505	0			0.050505	0
									0.032828	0.122962			0.032828	0.122962
									0.105442	0.091251			0.105442	0.091251
									0.159595	0.061085			0.159595	0.061085
									0	0.066201			0	0.066201
									0.197609	0.097019			0.197609	0.097019
									0	0.080958			0	0.080958
									0.11991	0.193781			0.11991	0.193781
									0.786276	0.791599			0.786276	0.791599
									0.723107	0.949383			0.723107	0.949383
									1.28981	1.29566			1.28981	1.29566
									1.46389	1.81857			1.46389	1.81857
									1.92089	1.53181			1.92089	1.53181
									1.35247	1.54554			1.35247	1.54554
									1.3285	0.871063			1.3285	0.871063
									0.138146	0.271921			0.138146	0.271921
									0.236026	0			0.236026	0
									0.319283	0.549245			0.319283	0.549245
									0.009316	0			0.009316	0
									0.522425	0.740804			0.522425	0.740804
									0.48301	0			0.48301	0
									0	0			0	0
									0	0			0	0
									0.017569	0			0.017569	0
									0	0			0	0
									0.499787	0.528058			0.499787	0.528058
									0.539941	1.07745			0.539941	1.07745
									1.39312	2.30765			1.39312	2.30765
									3.0654	3.01879			3.0654	3.01879
									3.11166	2.76227			3.11166	2.76227
									2.23856	2.41147			2.23856	2.41147
									2.24591	1.5091			2.24591	1.5091
									0				0
									0				0
									0				0
									0	0			0	0
									0.061354	0.099053			0.061354	0.099053
									0.093199	0.174578			0.093199	0.174578
									0.188759	0.071464			0.188759	0.071464
									0.086842	0.098914			0.086842	0.098914
									0	0.094553			0	0.094553
									0.128866	0.019437			0.128866	0.019437
									0.050505	0			0.050505	0
									0.032828	0.122962			0.032828	0.122962
									0.105442	0.091251			0.105442	0.091251
									0.159595	0.061085			0.159595	0.061085
									0	0.066201			0	0.066201
									0.197609	0.097019			0.197609	0.097019
									0	0.080958			0	0.080958
									0.11991	0.193781			0.11991	0.193781
									0.786276	0.791599			0.786276	0.791599
									0.723107	0.949383			0.723107	0.949383
									1.28981	1.29566			1.28981	1.29566
									1.46389	1.81857			1.46389	1.81857
									1.92089	1.53181			1.92089	1.53181
									1.35247	1.54554			1.35247	1.54554
									1.3285	0.871063			1.3285	0.871063
									0.138146	0.271921			0.138146	0.271921
									0.236026	0			0.236026	0
									0.319283	0.549245			0.319283	0.549245
									0.009316	0			0.009316	0
									0.522425	0.740804			0.522425	0.740804
									0.48301	0			0.48301	0
									0	0			0	0
									0	0			0	0
									0.017569	0			0.017569	0
									0	0			0	0
									0.499787	0.528058			0.499787	0.528058
									0.539941	1.07745			0.539941	1.07745
									1.39312	2.30765			1.39312	2.30765
									3.0654	3.01879			3.0654	3.01879
									3.11166	2.76227			3.11166	2.76227
									2.23856	2.41147			2.23856	2.41147
									2.24591	1.5091			2.24591	1.5091
									0				0
									0				0
									0				0
									0	0			0	0
									0.061354	0.099053			0.061354	0.099053
									0.093199	0.174578			0.093199	0.174578
									0.188759	0.071464			0.188759	0.071464
									0.086842	0.098914			0.086842	0.098914
									0	0.094553			0	0.094553
									0.128866	0.019437			0.128866	0.019437
									0.050505	0			0.050505	0
									0.032828	0.122962			0.032828	0.122962
									0.105442	0.091251			0.105442	0.091251
									0.159595	0.061085			0.159595	0.061085
									0	0.066201			0	0.066201
									0.197609	0.097019			0.197609	0.097019
									0	0.080958			0	0.080958
									0.11991	0.193781			0.11991	0.193781
									0.786276	0.791599			0.786276	0.791599
									0.723107	0.949383			0.723107	0.949383
									1.28981	1.29566			1.28981	1.29566
									1.46389	1.81857			1.46389	1.81857
									1.92089	1.53181			1.92089	1.53181
									1.35247	1.54554			1.35247	1.54554
									1.3285	0.871063			1.3285	0.871063
									0.138146	0.271921			0.138146	0.271921
									0.236026	0			0.236026	0
									0.319283	0.549245			0.319283	0.549245
									0.009316	0			0.009316	0
									0.522425	0.740804			0.522425	0.740804
									0.48301	0			0.48301	0
									0	0			0	0
									0	0			0	0
									0.017569	0			0.017569	0
									0	0			0	0
									0.499787	0.528058			0.499787	0.528058
									0.539941	1.07745			0.539941	1.07745
									1.39312	2.30765			1.39312	2.30765
									3.0654	3.01879			3.0654	3.01879
									3.11166	2.76227			3.11166	2.76227
									2.23856	2.41147			2.23856	2.41147
									2.24591	1.5091			2.24591	1.5091
									0				0
									0				0
									0				0
									0	0			0	0
									0.061354	0.099053			0.061354	0.099053
									0.093199	0.174578			0.093199	0.174578
									0.188759	0.071464			0.188759	0.071464
									0.086842	0.098914			0.086842	0.098914
									0	0.094553			0	0.094553
									0.128866	0.019437			0.128866	0.019437
									0.050505	0			0.050505	0
									0.032828	0.122962			0.032828	0.122962
									0.105442	0.091251			0.105442	0.091251
									0.159595	0.061085			0.159595	0.061085
									0	0.066201			0	0.066201
									0.197609	0.097019			0.197609	0.097019
									0	0.080958			0	0.080958
									0.11991	0.193781			0.11991	0.193781
									0.786276	0.791599			0.786276	0.791599
									0.723107	0.949383			0.723107	0.949383
									1.28981	1.29566			1.28981	1.29566
									1.46389	1.81857			1.46389	1.81857
									1.92089	1.53181			1.92089	1.53181
									1.35247	1.54554			1.35247	1.54554
									1.3285	0.871063			1.3285	0.871063
									0.138146	0.271921			0.138146	0.271921
									0.236026	0			0.236026	0
									0.319283	0.549245			0.319283	0.549245
									0.009316	0			0.009316	0
									0.522425	0.740804			0.522425	0.740804
									0.48301	0			0.48301	0
									0	0			0	0
									0	0			0	0
									0.017569	0			0.017569	0
									0	0			0	0
									0.499787	0.528058			0.499787	0.528058
									0.539941	1.07745			0.539941	1.07745
									1.39312	2.30765			1.39312	2.30765
									3.0654	3.01879			3.0654	3.01879
									3.11166	2.76227			3.11166	2.76227
									2.23856	2.41147			2.23856	2.41147
									2.24591	1.5091			2.24591	1.5091
									0				0
									0				0
									0				0
									0	0			0	0
									0.061354	0.099053			0.061354	0.099053
									0.093199	0.174578			0.093199	0.174578
									0.188759	0.071464			0.188759	0.071464
									0.086842	0.098914			0.086842	0.098914
									0	0.094553			0	0.094553
									0.128866	0.019437			0.128866	0.019437
									0.050505	0			0.050505	0
									0.032828	0.122962			0.032828	0.122962
									0.105442	0.091251			0.105442	0.091251
									0.159595	0.061085			0.159595	0.061085
									0	0.066201			0	0.066201
									0.197609	0.097019			0.197609	0.097019
									0	0.080958			0	0.080958
									0.11991	0.193781			0.11991	0.193781
									0.786276	0.791599			0.786276	0.791599
									0.723107	0.949383			0.723107	0.949383
									1.28981	1.29566			1.28981	1.29566
									1.46389	1.81857			1.46389	1.81857
									1.92089	1.53181			1.92089	1.53181
									1.35247	1.54554			1.35247	1.54554
									1.3285	0.871063			1.3285	0.871063
									0.138146	0.271921			0.138146	0.271921
									0.236026	0			0.236026	0
									0.319283	0.549245			0.319283	0.549245
									0.009316	0			0.009316	0
									0.522425	0.740804			0.522425	0.740804
									0.48301	0			0.48301	0
									0	0			0	0
									0	0			0	0
									0.017569	0			0.017569	0
									0	0			0	0
									0.499787	0.528058			0.499787	0.528058
									0.539941	1.07745			0.539941	1.07745
									1.39312	2.30765			1.39312	2.30765
									3.0654	3.01879			3.0654	3.01879
									3.11166	2.76227			3.11166	2.76227
									2.23856	2.41147			2.23856	2.41147
									2.24591	1.5091			2.24591	1.5091
									0				0
									0				0
									0				0
									0	0			0	0
									0.061354	0.099053			0.061354	0.099053
									0.093199	0.174578			0.093199	0.174578
									0.188759	0.071464			0.188759	0.071464
									0.086842	0.098914			0.086842	0.098914
									0	0.094553			0	0.094553
									0.128866	0.019437			0.128866	0.019437
									0.050505	0			0.050505	0
									0.032828	0.122962			0.032828	0.122962
									0.105442	0.091251			0.105442	0.091251
									0.159595	0.061085			0.159595	0.061085
									0	0.066201			0	0.066201
									0.197609	0.097019			0.197609	0.097019
									0	0.080958			0	0.080958
									0.11991	0.193781			0.11991	0.193781
									0.786276	0.791599			0.786276	0.791599
									0.723107	0.949383			0.723107	0.949383
									1.28981	1.29566			1.28981	1.29566
									1.46389	1.81857			1.46389	1.81857
									1.92089	1.53181			1.92089	1.53181
									1.35247	1.54554			1.35247	1.54554
									1.3285	0.871063			1.3285	0.871063
									0.138146	0.271921			0.138146	0.271921
									0.236026	0			0.236026	0
									0.319283	0.549245			0.319283	0.549245
									0.009316	0			0.009316	0
									0.522425	0.740804			0.522425	0.740804
									0.48301	0			0.48301	0
									0	0			0	0
									0	0			0	0
									0.017569	0			0.017569	0
									0	0			0	0
									0.499787	0.528058			0.499787	0.528058
									0.539941	1.07745			0.539941	1.07745
									1.39312	2.30765			1.39312	2.30765
									3.0654	3.01879			3.0654	3.01879
									3.11166	2.76227			3.11166	2.76227
									2.23856	2.41147			2.23856	2.41147
									2.24591	1.5091			2.24591	1.5091
									0				0
									0				0
									0				0
									0	0			0	0
									0.061354	0.099053			0.061354	0.099053
									0.093199	0.174578			0.093199	0.174578
									0.188759	0.071464			0.188759	0.071464
									0.086842	0.098914			0.086842	0.098914
									0	0.094553			0	0.094553
									0.128866	0.019437			0.128866	0.019437
									0.050505	0			0.050505	0
									0.032828	0.122962			0.032828	0.122962
									0.105442	0.091251			0.105442	0.091251
									0.159595	0.061085			0.159595	0.061085
									0	0.066201			0	0.066201
									0.197609	0.097019			0.197609	0.097019
									0	0.080958			0	0.080958
									0.11991	0.193781			0.11991	0.193781
									0.786276	0.791599			0.786276	0.791599
									0.723107	0.949383			0.723107	0.949383
									1.28981	1.29566			1.28981	1.29566
									1.46389	1.81857			1.46389	1.81857
									1.92089	1.53181			1.92089	1.53181
									1.35247	1.54554			1.35247	1.54554
									1.3285	0.871063			1.3285	0.871063
									0.138146	0.271921			0.138146	0.271921
									0.236026	0			0.236026	0
									0.319283	0.549245			0.319283	0.549245
									0.009316	0			0.009316	0
									0.522425	0.740804			0.522425	0.740804
									0.48301	0			0.48301	0
									0	0			0	0
									0	0			0	0
									0.017569	0			0.017569	0
									0	0			0	0
									0.499787	0.528058			0.499787	0.528058
									0.539941	1.07745			0.539941	1.07745
									1.39312	2.30765			1.39312	2.30765
									3.0654	3.01879			3.0654	3.01879
									3.11166	2.76227			3.11166	2.76227
									2.23856	2.41147			2.23856	2.41147
									2.24591	1.5091			2.24591	1.5091
									0				0
									0				0
									0				0
									0	0			0	0
									0.061354	0.099053			0.061354	0.099053
									0.093199	0.174578			0.093199	0.174578
									0.188759	0.071464			0.188759	0.071464
									0.086842	0.098914			0.086842	0.098914
									0	0.094553			0	0.094553
									0.128866	0.019437			0.128866	0.019437
									0.050505	0			0.050505	0
									0.032828	0.122962			0.032828	0.122962
									0.105442	0.091251			0.105442	0.091251
									0.159595	0.061085			0.159595	0.061085
									0	0.066201			0	0.066201
									0.197609	0.097019			0.197609	0.097019
									0	0.080958			0	0.080958
									0.11991	0.193781			0.11991	0.193781
									0.786276	0.791599			0.786276	0.791599
									0.723107	0.949383			0.723107	0.949383
									1.28981	1.29566			1.28981	1.29566
									1.46389	1.81857			1.46389	1.81857
									1.92089	1.53181			1.92089	1.53181
									1.35247	1.54554			1.35247	1.54554
									1.3285	0.871063			1.3285	0.871063
									0.138146	0.271921			0.138146	0.271921
									0.236026	0			0.236026	0
									0.319283	0.549245			0.319283	0.549245
									0.009316	0			0.009316	0
									0.522425	0.740804			0.522425	0.740804
									0.48301	0			0.48301	0
									0	0			0	0
									0	0			0	0
									0.017569	0			0.017569	0
									0	0			0	0
									0.499787	0.528058			0.499787	0.528058
									0.539941	1.07745			0.539941	1.07745
									1.39312	2.30765			1.39312	2.30765
									3.0654	3.01879			3.0654	3.01879
									3.11166	2.76227			3.11166	2.76227
									2.23856	2.41147			2.23856	2.41147
									2.24591	1.5091			2.24591	1.5091
									0				0
									0				0
									0				0
									0	0			0	0
									0.061354	0.099053			0.061354	0.099053
									0.093199	0.174578			0.093199	0.174578
									0.188759	0.071464			0.188759	0.071464
									0.086842	0.098914			0.086842	0.098914
									0	0.094553			0	0.094553
									0.128866	0.019437			0.128866	0.019437
									0.050505	0			0.050505	0
									0.032828	0.122962			0.032828	0.122962
									0.105442	0.091251			0.105442	0.091251
									0.159595	0.061085			0.159595	0.061085
									0	0.066201			0	0.066201
									0.197609	0.097019			0.197609	0.097019
									0	0.080958			0	0.080958
									0.11991	0.193781			0.11991	0.193781
									0.786276	0.791599			0.786276	0.791599
									0.723107	0.949383			0.723107	0.949383
									1.28981	1.29566			1.28981	1.29566
									1.46389	1.81857			1.46389	1.81857
									1.92089	1.53181			1.92089	1.53181
									1.35247	1.54554			1.35247	1.54554
									1.3285	0.871063			1.3285	0.871063
									0.138146	0.271921			0.138146	0.271921
									0.236026	0			0.236026	0
									0.319283	0.549245			0.319283	0.549245
									0.009316	0			0.009316	0
									0.522425	0.740804			0.522425	0.740804
									0.48301	0			0.48301	0
									0	0			0	0
									0	0			0	0
									0.017569	0			0.017569	0
									0	0			0	0
									0.499787	0.528058			0.499787	0.528058
									0.539941	1.07745			0.539941	1.07745
									1.39312	2.30765			1.39312	2.30765
									3.0654	3.01879			3.0654	3.01879
									3.11166	2.76227			3.11166	2.76227
									2.23856	2.41147			2.23856	2.41147
									2.24591	1.5091			2.24591	1.5091
									0				0
									0				0
									0				0
									0	0			0	0
									0.061354	0.099053			0.061354	0.099053
									0.093199	0.174578			0.093199	0.174578
									0.188759	0.071464			0.188759	0.071464
									0.086842	0.098914			0.086842	0.098914
									0	0.094553			0	0.094553
									0.128866	0.019437			0.128866	0.019437
									0.050505	0			0.050505	0
									0.032828	0.122962			0.032828	0.122962
									0.105442	0.091251			0.105442	0.091251
									0.159595	0.061085			0.159595	0.061085
									0	0.066201			0	0.066201
									0.197609	0.097019			0.197609	0.097019
									0	0.080958			0	0.080958
									0.11991	0.193781			0.11991	0.193781
									0.786276	0.791599			0.786276	0.791599
									0.723107	0.949383			0.723107	0.949383
									1.28981	1.29566			1.28981	1.29566
									1.46389	1.81857			1.46389	1.81857
									1.92089	1.53181			1.92089	1.53181
									1.35247	1.54554			1.35247	1.54554
									1.3285	0.871063			1.3285	0.871063
									0.138146	0.271921			0.138146	0.271921
									0.236026	0			0.236026	0
									0.319283	0.549245			0.319283	0.549245
									0.009316	0			0.009316	0
									0.522425	0.740804			0.522425	0.740804
									0.48301	0			0.48301	0
									0	0			0	0
									0	0			0	0
									0.017569	0			0.017569	0
									0	0			0	0
									0.499787	0.528058			0.499787	0.528058
									0.539941	1.07745			0.539941	1.07745
									1.39312	2.30765			1.39312	2.30765
									3.0654	3.01879			3.0654	3.01879
									3.11166	2.76227			3.11166	2.76227
									2.23856	2.41147			2.23856	2.41147
									2.24591	1.5091			2.24591	1.5091
									0				0
									0				0
									0				0
									0	0			0	0
									0.061354	0.099053			0.061354	0.099053
									0.093199	0.174578			0.093199	0.174578
									0.188759	0.071464			0.188759	0.071464
									0.086842	0.098914			0.086842	0.098914
									0	0.094553			0	0.094553
									0.128866	0.019437			0.128866	0.019437
									0.050505	0			0.050505	0
									0.032828	0.122962			0.032828	0.122962
									0.105442	0.091251			0.105442	0.091251
									0.159595	0.061085			0.159595	0.061085
									0	0.066201			0	0.066201
									0.197609	0.097019			0.197609	0.097019
									0	0.080958			0	0.080958
									0.11991	0.193781			0.11991	0.193781
									0.786276	0.791599			0.786276	0.791599
									0.723107	0.949383			0.723107	0.949383
									1.28981	1.29566			1.28981	1.29566
									1.46389	1.81857			1.46389	1.81857
									1.92089	1.53181			1.92089	1.53181
									1.35247	1.54554			1.35247	1.54554
									1.3285	0.871063			1.3285	0.871063
									0.138146	0.271921			0.138146	0.271921
									0.236026	0			0.236026	0
									0.319283	0.549245			0.319283	0.549245
									0.009316	0			0.009316	0
									0.522425	0.740804			0.522425	0.740804
									0.48301	0			0.48301	0
									0	0			0	0
									0	0			0	0
									0.017569	0			0.017569	0
									0	0			0	0
									0.499787	0.528058			0.499787	0.528058
									0.539941	1.07745			0.539941	1.07745
									1.39312	2.30765			1.39312	2.30765
									3.0654	3.01879			3.0654	3.01879
									3.11166	2.76227			3.11166	2.76227
									2.23856	2.41147			2.23856	2.41147
									2.24591	1.5091			2.24591	1.5091
									0				0
									0				0
									0				0
									0	0			0	0
									0.061354	0.099053			0.061354	0.099053
									0.093199	0.174578			0.093199	0.174578
									0.188759	0.071464			0.188759	0.071464
									0.086842	0.098914			0.086842	0.098914
									0	0.094553			0	0.094553
									0.128866	0.019437			0.128866	0.019437
									0.050505	0			0.050505	0
									0.032828	0.122962			0.032828	0.122962
									0.105442	0.091251			0.105442	0.091251
									0.159595	0.061085			0.159595	0.061085
									0	0.066201			0	0.066201
									0.197609	0.097019			0.197609	0.097019
									0	0.080958			0	0.080958
									0.11991	0.193781			0.11991	0.193781
									0.786276	0.791599			0.786276	0.791599
									0.723107	0.949383			0.723107	0.949383
									1.28981	1.29566			1.28981	1.29566
									1.46389	1.81857			1.46389	1.81857
									1.92089	1.53181			1.92089	1.53181
									1.35247	1.54554			1.35247	1.54554
									1.3285	0.871063			1.3285	0.871063
									0.138146	0.271921			0.138146	0.271921
									0.236026	0			0.236026	0
									0.319283	0.549245			0.319283	0.549245
									0.009316	0			0.009316	0
									0.522425	0.740804			0.522425	0.740804
									0.48301	0			0.48301	0
									0	0			0	0
									0	0			0	0
									0.017569	0			0.017569	0
									0	0			0	0
									0.499787	0.528058			0.499787	0.528058
									0.539941	1.07745			0.539941	1.07745
									1.39312	2.30765			1.39312	2.30765
									3.0654	3.01879			3.0654	3.01879
									3.11166	2.76227			3.11166	2.76227
									2.23856	2.41147			2.23856	2.41147
									2.24591	1.5091			2.24591	1.5091
									0				0
									0				0
									0				0
									0	0			0	0
									0.061354	0.099053			0.061354	0.099053
									0.093199	0.174578			0.093199	0.174578
									0.188759	0.071464			0.188759	0.071464
									0.086842	0.098914			0.086842	0.098914
									0	0.094553			0	0.094553
									0.128866	0.019437			0.128866	0.019437
									0.050505	0			0.050505	0
									0.032828	0.122962			0.032828	0.122962
									0.105442	0.091251			0.105442	0.091251
									0.159595	0.061085			0.159595	0.061085
									0	0.066201			0	0.066201
									0.197609	0.097019			0.197609	0.097019
									0	0.080958			0	0.080958
									0.11991	0.193781			0.11991	0.193781
									0.786276	0.791599			0.786276	0.791599
									0.723107	0.949383			0.723107	0.949383
									1.28981	1.29566			1.28981	1.29566
									1.46389	1.81857			1.46389	1.81857
									1.92089	1.53181			1.92089	1.53181
									1.35247	1.54554			1.35247	1.54554
									1.3285	0.871063			1.3285	0.871063
									0.138146	0.271921			0.138146	0.271921
									0.236026	0			0.236026	0
									0.319283	0.549245			0.319283	0.549245
									0.009316	0			0.009316	0
									0.522425	0.740804			0.522425	0.740804
									0.48301	0			0.48301	0
									0	0			0	0
									0	0			0	0
									0.017569	0			0.017569	0
									0	0			0	0
									0.499787	0.528058			0.499787	0.528058
									0.539941	1.07745			0.539941	1.07745
									1.39312	2.30765			1.39312	2.30765
									3.0654	3.01879			3.0654	3.01879
									3.11166	2.76227			3.11166	2.76227
									2.23856	2.41147			2.23856	2.41147
									2.24591	1.5091			2.24591	1.5091
									0				0
									0				0
									0				0
									0	0			0	0
									0.061354	0.099053			0.061354	0.099053
									0.093199	0.174578			0.093199	0.174578
									0.188759	0.071464			0.188759	0.071464
									0.086842	0.098914			0.086842	0.098914
									0	0.094553			0	0.094553
									0.128866	0.019437			0.128866	0.019437
									0.050505	0			0.050505	0
									0.032828	0.122962			0.032828	0.122962
									0.105442	0.091251			0.105442	0.091251
									0.159595	0.061085			0.159595	0.061085
									0	0.066201			0	0.066201
									0.197609	0.097019			0.197609	0.097019
									0	0.080958			0	0.080958
									0.11991	0.193781			0.11991	0.193781
									0.786276	0.791599			0.786276	0.791599
									0.723107	0.949383			0.723107	0.949383
									1.28981	1.29566			1.28981	1.29566
									1.46389	1.81857			1.46389	1.81857
									1.92089	1.53181			1.92089	1.53181
									1.35247	1.54554			1.35247	1.54554
									1.3285	0.871063			1.3285	0.871063
									0.138146	0.271921			0.138146	0.271921
									0.236026	0			0.236026	0
									0.319283	0.549245			0.319283	0.549245
									0.009316	0			0.009316	0
									0.522425	0.740804			0.522425	0.740804
									0.48301	0			0.48301	0
									0	0			0	0
									0	0			0	0
									0.017569	0			0.017569	0
									0	0			0	0
									0.499787	0.528058			0.499787	0.528058
									0.539941	1.07745			0.539941	1.07745
									1.39312	2.30765			1.39312	2.30765
									3.0654	3.01879			3.0654	3.01879
									3.11166	2.76227			3.11166	2.76227
									2.23856	2.41147			2.23856	2.41147
									2.24591	1.5091			2.24591	1.5091
									0				0
									0				0
									0				0
									0	0			0	0
									0.061354	0.099053			0.061354	0.099053
									0.093199	0.174578			0.093199	0.174578
									0.188759	0.071464			0.188759	0.071464
									0.086842	0.098914			0.086842	0.098914
									0	0.094553			0	0.094553
									0.128866	0.019437			0.128866	0.019437
									0.050505	0			0.050505	0
									0.032828	0.122962			0.032828	0.122962
									0.105442	0.091251			0.105442	0.091251
									0.159595	0.061085			0.159595	0.061085
									0	0.066201			0	0.066201
									0.197609	0.097019			0.197609	0.097019
									0	0.080958			0	0.080958
									0.11991	0.193781			0.11991	0.193781
									0.786276	0.791599			0.786276	0.791599
									0.723107	0.949383			0.723107	0.949383
									1.28981	1.29566			1.28981	1.29566
									1.46389	1.81857			1.46389	1.81857
									1.92089	1.53181			1.92089	1.53181
									1.35247	1.54554			1.35247	1.54554
									1.3285	0.871063			1.3285	0.871063
									0.138146	0.271921			0.138146	0.271921
									0.236026	0			0.236026	0
									0.319283	0.549245			0.319283	0.549245
									0.009316	0			0.009316	0
									0.522425	0.740804			0.522425	0.740804
									0.48301	0			0.48301	0
									0	0			0	0
									0	0			0	0
									0.017569	0			0.017569	0
									0	0			0	0
									0.499787	0.528058			0.499787	0.528058
									0.539941	1.07745			0.539941	1.07745
									1.39312	2.30765			1.39312	2.30765
									3.0654	3.01879			3.0654	3.01879
									3.11166	2.76227			3.11166	2.76227
									2.23856	2.41147			2.23856	2.41147
									2.24591	1.5091			2.24591	1.5091
									0				0
									0				0
									0				0
									0	0			0	0
									0.061354	0.099053			0.061354	0.099053
									0.093199	0.174578			0.093199	0.174578
									0.188759	0.071464			0.188759	0.071464
									0.086842	0.098914			0.086842	0.098914
									0	0.094553			0	0.094553
									0.128866	0.019437			0.128866	0.019437
									0.050505	0			0.050505	0
									0.032828	0.122962			0.032828	0.122962
									0.105442	0.091251			0.105442	0.091251
									0.159595	0.061085			0.159595	0.061085
									0	0.066201			0	0.066201
									0.197609	0.097019			0.197609	0.097019
									0	0.080958			0	0.080958
									0.11991	0.193781			0.11991	0.193781
									0.786276	0.791599			0.786276	0.791599
									0.723107	0.949383			0.723107	0.949383
									1.28981	1.29566			1.28981	1.29566
									1.46389	1.81857			1.46389	1.81857
									1.92089	1.53181			1.92089	1.53181
									1.35247	1.54554			1.35247	1.54554
									1.3285	0.871063			1.3285	0.871063
									0.138146	0.271921			0.138146	0.271921
									0.236026	0			0.236026	0
									0.319283	0.549245			0.319283	0.549245
									0.009316	0			0.009316	0
									0.522425	0.740804			0.522425	0.740804
									0.48301	0			0.48301	0
									0	0			0	0
									0	0			0	0
									0.017569	0			0.017569	0
									0	0			0	0
									0.499787	0.528058			0.499787	0.528058
									0.539941	1.07745			0.539941	1.07745
									1.39312	2.30765			1.39312	2.30765
									3.0654	3.01879			3.0654	3.01879
									3.11166	2.76227			3.11166	2.76227
									2.23856	2.41147			2.23856	2.41147
									2.24591	1.5091			2.24591	1.5091
									0				0
									0				0
									0				0
									0	0			0	0
									0.061354	0.099053			0.061354	0.099053
									0.093199	0.174578			0.093199	0.174578
									0.188759	0.071464			0.188759	0.071464
									0.086842	0.098914			0.086842	0.098914
									0	0.094553			0	0.094553
									0.128866	0.019437			0.128866	0.019437
									0.050505	0			0.050505	0
									0.032828	0.122962			0.032828	0.122962
									0.105442	0.091251			0.105442	0.091251
									0.159595	0.061085			0.159595	0.061085
									0	0.066201			0	0.066201
									0.197609	0.097019			0.197609	0.097019
									0	0.080958			0	0.080958
									0.11991	0.193781			0.11991	0.193781
									0.786276	0.791599			0.786276	0.791599
									0.723107	0.949383			0.723107	0.949383
									1.28981	1.29566			1.28981	1.29566
									1.46389	1.81857			1.46389	1.81857
									1.92089	1.53181			1.92089	1.53181
									1.35247	1.54554			1.35247	1.54554
									1.3285	0.871063			1.3285	0.871063
									0.138146	0.271921			0.138146	0.271921
									0.236026	0			0.236026	0
									0.319283	0.549245			0.319283	0.549245
									0.009316	0			0.009316	0
									0.522425	0.740804			0.522425	0.740804
									0.48301	0			0.48301	0
									0	0			0	0
									0	0			0	0
									0.017569	0			0.017569	0
									0	0			0	0
									0.499787	0.528058			0.499787	0.528058
									0.539941	1.07745			0.539941	1.07745
									1.39312	2.30765			1.39312	2.30765
									3.0654	3.01879			3.0654	3.01879
									3.11166	2.76227			3.11166	2.76227
									2.23856	2.41147			2.23856	2.41147
									2.24591	1.5091			2.24591	1.5091
									0				0
									0				0
									0				0
									0	0			0	0
									0.061354	0.099053			0.061354	0.099053
									0.093199	0.174578			0.093199	0.174578
									0.188759	0.071464			0.188759	0.071464
									0.086842	0.098914			0.086842	0.098914
									0	0.094553			0	0.094553
									0.128866	0.019437			0.128866	0.019437
									0.050505	0			0.050505	0
									0.032828	0.122962			0.032828	0.122962
									0.105442	0.091251			0.105442	0.091251
									0.159595	0.061085			0.159595	0.061085
									0	0.066201			0	0.066201
									0.197609	0.097019			0.197609	0.097019
									0	0.080958			0	0.080958
									0.11991	0.193781			0.11991	0.193781
									0.786276	0.791599			0.786276	0.791599
									0.723107	0.949383			0.723107	0.949383
									1.28981	1.29566			1.28981	1.29566
									1.46389	1.81857			1.46389	1.81857
									1.92089	1.53181			1.92089	1.53181
									1.35247	1.54554			1.35247	1.54554
									1.3285	0.871063			1.3285	0.871063
									0.138146	0.271921			0.138146	0.271921
									0.236026	0			0.236026	0
									0.319283	0.549245			0.319283	0.549245
									0.009316	0			0.009316	0
									0.522425	0.740804			0.522425	0.740804
									0.48301	0			0.48301	0
									0	0			0	0
									0	0			0	0
									0.017569	0			0.017569	0
									0	0			0	0
									0.499787	0.528058			0.499787	0.528058
									0.539941	1.07745			0.539941	1.07745
									1.39312	2.30765			1.39312	2.30765
									3.0654	3.01879			3.0654	3.01879
									3.11166	2.76227			3.11166	2.76227
									2.23856	2.41147			2.23856	2.41147
									2.24591	1.5091			2.24591	1.5091
									0				0
									0				0
									0				0
									0	0			0	0
									0.061354	0.099053			0.061354	0.099053
									0.093199	0.174578			0.093199	0.174578
									0.188759	0.071464			0.188759	0.071464
									0.086842	0.098914			0.086842	0.098914
									0	0.094553			0	0.094553
									0.128866	0.019437			0.128866	0.019437
									0.050505	0			0.050505	0
									0.032828	0.122962			0.032828	0.122962
									0.105442	0.091251			0.105442	0.091251
									0.159595	0.061085			0.159595	0.061085
									0	0.066201			0	0.066201
									0.197609	0.097019			0.197609	0.097019
									0	0.080958			0	0.080958
									0.11991	0.193781			0.11991	0.193781
									0.786276	0.791599			0.786276	0.791599
									0.723107	0.949383			0.723107	0.949383
									1.28981	1.29566			1.28981	1.29566
									1.46389	1.81857			1.46389	1.81857
									1.92089	1.53181			1.92089	1.53181
									1.35247	1.54554			1.35247	1.54554
									1.3285	0.871063			1.3285	0.871063
									0.138146	0.271921			0.138146	0.271921
									0.236026	0			0.236026	0
									0.319283	0.549245			0.319283	0.549245
									0.009316	0			0.009316	0
									0.522425	0.740804			0.522425	0.740804
									0.48301	0			0.48301	0
									0	0			0	0
									0	0			0	0
									0.017569	0			0.017569	0
									0	0			0	0
									0.499787	0.528058			0.499787	0.528058
									0.539941	1.07745			0.539941	1.07745
									1.39312	2.30765			1.39312	2.30765
									3.0654	3.01879			3.0654	3.01879
									3.11166	2.76227			3.11166	2.76227
									2.23856	2.41147			2.23856	2.41147
									2.24591	1.5091			2.24591	1.5091
									0				0
									0				0
									0				0
									0	0			0	0
									0.061354	0.099053			0.061354	0.099053
									0.093199	0.174578			0.093199	0.174578
									0.188759	0.071464			0.188759	0.071464
									0.086842	0.098914			0.086842	0.098914
									0	0.094553			0	0.094553
									0.128866	0.019437			0.128866	0.019437
									0.050505	0			0.050505	0
									0.032828	0.122962			0.032828	0.122962
									0.105442	0.091251			0.105442	0.091251
									0.159595	0.061085			0.159595	0.061085
									0	0.066201			0	0.066201
									0.197609	0.097019			0.197609	0.097019
									0	0.080958			0	0.080958
									0.11991	0.193781			0.11991	0.193781
									0.786276	0.791599			0.786276	0.791599
									0.723107	0.949383			0.723107	0.949383
									1.28981	1.29566			1.28981	1.29566
									1.46389	1.81857			1.46389	1.81857
									1.92089	1.53181			1.92089	1.53181
									1.35247	1.54554			1.35247	1.54554
									1.3285	0.871063			1.3285	0.871063
									0.138146	0.271921			0.138146	0.271921
									0.236026	0			0.236026	0
									0.319283	0.549245			0.319283	0.549245
									0.009316	0			0.009316	0
									0.522425	0.740804			0.522425	0.740804
									0.48301	0			0.48301	0
									0	0			0	0
									0	0			0	0
									0.017569	0			0.017569	0
									0	0			0	0
									0.499787	0.528058			0.499787	0.528058
									0.539941	1.07745			0.539941	1.07745
									1.39312	2.30765			1.39312	2.30765
									3.0654	3.01879			3.0654	3.01879
									3.11166	2.76227			3.11166	2.76227
									2.23856	2.41147			2.23856	2.41147
									2.24591	1.5091			2.24591	1.5091
									0				0
									0				0
									0				0
									0	0			0	0
									0.061354	0.099053			0.061354	0.099053
									0.093199	0.174578			0.093199	0.174578
									0.188759	0.071464			0.188759	0.071464
									0.086842	0.098914			0.086842	0.098914
									0	0.094553			0	0.094553
									0.128866	0.019437			0.128866	0.019437
									0.050505	0			0.050505	0
									0.032828	0.122962			0.032828	0.122962
									0.105442	0.091251			0.105442	0.091251
									0.159595	0.061085			0.159595	0.061085
									0	0.066201			0	0.066201
									0.197609	0.097019			0.197609	0.097019
									0	0.080958			0	0.080958
									0.11991	0.193781			0.11991	0.193781
									0.786276	0.791599			0.786276	0.791599
									0.723107	0.949383			0.723107	0.949383
									1.28981	1.29566			1.28981	1.29566
									1.46389	1.81857			1.46389	1.81857
									1.92089	1.53181			1.92089	1.53181
									1.35247	1.54554			1.35247	1.54554
									1.3285	0.871063			1.3285	0.871063
									0.138146	0.271921			0.138146	0.271921
									0.236026	0			0.236026	0
									0.319283	0.549245			0.319283	0.549245
									0.009316	0			0.009316	0
									0.522425	0.740804			0.522425	0.740804
									0.48301	0			0.48301	0
									0	0			0	0
									0	0			0	0
									0.017569	0			0.017569	0
									0	0			0	0
									0.499787	0.528058			0.499787	0.528058
									0.539941	1.07745			0.539941	1.07745
									1.39312	2.30765			1.39312	2.30765
									3.0654	3.01879			3.0654	3.01879
									3.11166	2.76227			3.11166	2.76227
									2.23856	2.41147			2.23856	2.41147
									2.24591	1.5091			2.24591	1.5091
									0				0
									0				0
									0				0
									0	0			0	0
									0.061354	0.099053			0.061354	0.099053
									0.093199	0.174578			0.093199	0.174578
									0.188759	0.071464			0.188759	0.071464
									0.086842	0.098914			0.086842	0.098914
									0	0.094553			0	0.094553
									0.128866	0.019437			0.128866	0.019437
									0.050505	0			0.050505	0
									0.032828	0.122962			0.032828	0.122962
									0.105442	0.091251			0.105442	0.091251
									0.159595	0.061085			0.159595	0.061085
									0	0.066201			0	0.066201
									0.197609	0.097019			0.197609	0.097019
									0	0.080958			0	0.080958
									0.11991	0.193781			0.11991	0.193781
									0.786276	0.791599			0.786276	0.791599
									0.723107	0.949383			0.723107	0.949383
									1.28981	1.29566			1.28981	1.29566
									1.46389	1.81857			1.46389	1.81857
									1.92089	1.53181			1.92089	1.53181
									1.35247	1.54554			1.35247	1.54554
									1.3285	0.871063			1.3285	0.871063
									0.138146	0.271921			0.138146	0.271921
									0.236026	0			0.236026	0
									0.319283	0.549245			0.319283	0.549245
									0.009316	0			0.009316	0
									0.522425	0.740804			0.522425	0.740804
									0.48301	0			0.48301	0
									0	0			0	0
									0	0			0	0
									0.017569	0			0.017569	0
									0	0			0	0
									0.499787	0.528058			0.499787	0.528058
									0.539941	1.07745			0.539941	1.07745
									1.39312	2.30765			1.39312	2.30765
									3.0654	3.01879			3.0654	3.01879
									3.11166	2.76227			3.11166	2.76227
									2.23856	2.41147			2.23856	2.41147
									2.24591	1.5091			2.24591	1.5091
									0				0
									0				0
									0				0
									0	0			0	0
									0.061354	0.099053			0.061354	0.099053
									0.093199	0.174578			0.093199	0.174578
									0.188759	0.071464			0.188759	0.071464
									0.086842	0.098914			0.086842	0.098914
									0	0.094553			0	0.094553
									0.128866	0.019437			0.128866	0.019437
									0.050505	0			0.050505	0
									0.032828	0.122962			0.032828	0.122962
									0.105442	0.091251			0.105442	0.091251
									0.159595	0.061085			0.159595	0.061085
									0	0.066201			0	0.066201
									0.197609	0.097019			0.197609	0.097019
									0	0.080958			0	0.080958
									0.11991	0.193781			0.11991	0.193781
									0.786276	0.791599			0.786276	0.791599
									0.723107	0.949383			0.723107	0.949383
									1.28981	1.29566			1.28981	1.29566
									1.46389	1.81857			1.46389	1.81857
									1.92089	1.53181			1.92089	1.53181
									1.35247	1.54554			1.35247	1.54554
									1.3285	0.871063			1.3285	0.871063
									0.138146	0.271921			0.138146	0.271921
									0.236026	0			0.236026	0
									0.319283	0.549245			0.319283	0.549245
									0.009316	0			0.009316	0
									0.522425	0.740804			0.522425	0.740804
									0.48301	0			0.48301	0
									0	0			0	0
									0	0			0	0
									0.017569	0			0.017569	0
									0	0			0	0
									0.499787	0.528058			0.499787	0.528058
									0.539941	1.07745			0.539941	1.07745
									1.39312	2.30765			1.39312	2.30765
									3.0654	3.01879			3.0654	3.01879
									3.11166	2.76227			3.11166	2.76227
									2.23856	2.41147			2.23856	2.41147
									2.24591	1.5091			2.24591	1.5091
									0				0
									0				0
									0				0
									0	0			0	0
									0.061354	0.099053			0.061354	0.099053
									0.093199	0.174578			0.093199	0.174578
									0.188759	0.071464			0.188759	0.071464
									0.086842	0.098914			0.086842	0.098914
									0	0.094553			0	0.094553
									0.128866	0.019437			0.128866	0.019437
									0.050505	0			0.050505	0
									0.032828	0.122962			0.032828	0.122962
									0.105442	0.091251			0.105442	0.091251
									0.159595	0.061085			0.159595	0.061085
									0	0.066201			0	0.066201
									0.197609	0.097019			0.197609	0.097019
									0	0.080958			0	0.080958
									0.11991	0.193781			0.11991	0.193781
									0.786276	0.791599			0.786276	0.791599
									0.723107	0.949383			0.723107	0.949383
									1.28981	1.29566			1.28981	1.29566
									1.46389	1.81857			1.46389	1.81857
									1.92089	1.53181			1.92089	1.53181
									1.35247	1.54554			1.35247	1.54554
									1.3285	0.871063			1.3285	0.871063
									0.138146	0.271921			0.138146	0.271921
									0.236026	0			0.236026	0
									0.319283	0.549245			0.319283	0.549245
									0.009316	0			0.009316	0
									0.522425	0.740804			0.522425	0.740804
									0.48301	0			0.48301	0
									0	0			0	0
									0	0			0	0
									0.017569	0			0.017569	0
									0	0			0	0
									0.499787	0.528058			0.499787	0.528058
									0.539941	1.07745			0.539941	1.07745
									1.39312	2.30765			1.39312	2.30765
									3.0654	3.01879			3.0654	3.01879
									3.11166	2.76227			3.11166	2.76227
									2.23856	2.41147			2.23856	2.41147
									2.24591	1.5091			2.24591	1.5091
									0				0
									0				0
									0				0
									0	0			0	0
									0.061354	0.099053			0.061354	0.099053
									0.093199	0.174578			0.093199	0.174578
									0.188759	0.071464			0.188759	0.071464
									0.086842	0.098914			0.086842	0.098914
									0	0.094553			0	0.094553
									0.128866	0.019437			0.128866	0.019437
									0.050505	0			0.050505	0
									0.032828	0.122962			0.032828	0.122962
									0.105442	0.091251			0.105442	0.091251
									0.159595	0.061085			0.159595	0.061085
									0	0.066201			0	0.066201
									0.197609	0.097019			0.197609	0.097019
									0	0.080958			0	0.080958
									0.11991	0.193781			0.11991	0.193781
									0.786276	0.791599			0.786276	0.791599
									0.723107	0.949383			0.723107	0.949383
									1.28981	1.29566			1.28981	1.29566
									1.46389	1.81857			1.46389	1.81857
									1.92089	1.53181			1.92089	1.53181
									1.35247	1.54554			1.35247	1.54554
									1.3285	0.871063			1.3285	0.871063
									0.138146	0.271921			0.138146	0.271921
									0.236026	0			0.236026	0
									0.319283	0.549245			0.319283	0.549245
									0.009316	0			0.009316	0
									0.522425	0.740804			0.522425	0.740804
									0.48301	0			0.48301	0
									0	0			0	0
									0	0			0	0
									0.017569	0			0.017569	0
									0	0			0	0
									0.499787	0.528058			0.499787	0.528058
									0.539941	1.07745			0.539941	1.07745
									1.39312	2.30765			1.39312	2.30765
									3.0654	3.01879			3.0654	3.01879
									3.11166	2.76227			3.11166	2.76227
									2.23856	2.41147			2.23856	2.41147
									2.24591	1.5091			2.24591	1.5091
									0				0
									0				0
									0				0
									0	0			0	0
									0.061354	0.099053			0.061354	0.099053
									0.093199	0.174578			0.093199	0.174578
									0.188759	0.071464			0.188759	0.071464
									0.086842	0.098914			0.086842	0.098914
									0	0.094553			0	0.094553
									0.128866	0.019437			0.128866	0.019437
									0.050505	0			0.050505	0
									0.032828	0.122962			0.032828	0.122962
									0.105442	0.091251			0.105442	0.091251
									0.159595	0.061085			0.159595	0.061085
									0	0.066201			0	0.066201
									0.197609	0.097019			0.197609	0.097019
									0	0.080958			0	0.080958
									0.11991	0.193781			0.11991	0.193781
									0.786276	0.791599			0.786276	0.791599
									0.723107	0.949383			0.723107	0.949383
									1.28981	1.29566			1.28981	1.29566
									1.46389	1.81857			1.46389	1.81857
									1.92089	1.53181			1.92089	1.53181
									1.35247	1.54554			1.35247	1.54554
									1.3285	0.871063			1.3285	0.871063
									0.138146	0.271921			0.138146	0.271921
									0.236026	0			0.236026	0
									0.319283	0.549245			0.319283	0.549245
									0.009316	0			0.009316	0
									0.522425	0.740804			0.522425	0.740804
									0.48301	0			0.48301	0
									0	0			0	0
									0	0			0	0
									0.017569	0			0.017569	0
									0	0			0	0
									0.499787	0.528058			0.499787	0.528058
									0.539941	1.07745			0.539941	1.07745
									1.39312	2.30765			1.39312	2.30765
									3.0654	3.01879			3.0654	3.01879
									3.11166	2.76227			3.11166	2.76227
									2.23856	2.41147			2.23856	2.41147
									2.24591	1.5091			2.24591	1.5091
									0				0
									0				0
									0				0
									0	0			0	0
									0.061354	0.099053			0.061354	0.099053
									0.093199	0.174578			0.093199	0.174578
									0.188759	0.071464			0.188759	0.071464
									0.086842	0.098914			0.086842	0.098914
									0	0.094553			0	0.094553
									0.128866	0.019437			0.128866	0.019437
									0.050505	0			0.050505	0
									0.032828	0.122962			0.032828	0.122962
									0.105442	0.091251			0.105442	0.091251
									0.159595	0.061085			0.159595	0.061085
									0	0.066201			0	0.066201
									0.197609	0.097019			0.197609	0.097019
									0	0.080958			0	0.080958
									0.11991	0.193781			0.11991	0.193781
									0.786276	0.791599			0.786276	0.791599
									0.723107	0.949383			0.723107	0.949383
									1.28981	1.29566			1.28981	1.29566
									1.46389	1.81857			1.46389	1.81857
									1.92089	1.53181			1.92089	1.53181
									1.35247	1.54554			1.35247	1.54554
									1.3285	0.871063			1.3285	0.871063
									0.138146	0.271921			0.138146	0.271921
									0.236026	0			0.236026	0
									0.319283	0.549245			0.319283	0.549245
									0.009316	0			0.009316	0
									0.522425	0.740804			0.522425	0.740804
									0.48301	0			0.48301	0
									0	0			0	0
									0	0			0	0
									0.017569	0			0.017569	0
									0	0			0	0
									0.499787	0.528058			0.499787	0.528058
									0.539941	1.07745			0.539941	1.07745
									1.39312	2.30765			1.39312	2.30765
									3.0654	3.01879			3.0654	3.01879
									3.11166	2.76227			3.11166	2.76227
									2.23856	2.41147			2.23856	2.41147
									2.24591	1.5091			2.24591	1.5091
									0				0
									0				0
									0				0
									0	0			0	0
									0.061354	0.099053			0.061354	0.099053
									0.093199	0.174578			0.093199	0.174578
									0.188759	0.071464			0.188759	0.071464
									0.086842	0.098914			0.086842	0.098914
									0	0.094553			0	0.094553
									0.128866	0.019437			0.128866	0.019437
									0.050505	0			0.050505	0
									0.032828	0.122962			0.032828	0.122962
									0.105442	0.091251			0.105442	0.091251
									0.159595	0.061085			0.159595	0.061085
									0	0.066201			0	0.066201
									0.197609	0.097019			0.197609	0.097019
									0	0.080958			0	0.080958
									0.11991	0.193781			0.11991	0.193781
									0.786276	0.791599			0.786276	0.791599
									0.723107	0.949383			0.723107	0.949383
									1.28981	1.29566			1.28981	1.29566
									1.46389	1.81857			1.46389	1.81857
									1.92089	1.53181			1.92089	1.53181
									1.35247	1.54554			1.35247	1.54554
									1.3285	0.871063			1.3285	0.871063
									0.138146	0.271921			0.138146	0.271921
									0.236026	0			0.236026	0
									0.319283	0.549245			0.319283	0.549245
									0.009316	0			0.009316	0
									0.522425	0.740804			0.522425	0.740804
									0.48301	0			0.48301	0
									0	0			0	0
									0	0			0	0
									0.017569	0			0.017569	0
									0	0			0	0
									0.499787	0.528058			0.499787	0.528058
									0.539941	1.07745			0.539941	1.07745
									1.39312	2.30765			1.39312	2.30765
									3.0654	3.01879			3.0654	3.01879
									3.11166	2.76227			3.11166	2.76227
									2.23856	2.41147			2.23856	2.41147
									2.24591	1.5091			2.24591	1.5091
									0				0
									0				0
									0				0

## Sheet: Figure 7
cpxR- SiPc				cpxR- H2O				baeR- SiPc				baeR- H2O					Figure 7E
Time [min]	Wild type	mutant		Time [min]	Wild type	mutant		Time [min]	Wild type	mutant		Time [min]	Wild type	mutant			wild type			cpxR			baeR
0	0	0		0	0	0		0	0	0		0	0	0			0.90164	1.5149	1.43663	0.566563	0.509215	0.587081	0.321608	0.378774	0.368727
10	0	0.01388		10	0.046809	0.002559		10	0.02068	0.009		10	0.046809	0.036425
20	0.001476	0.010439		20	0	0		20	0.013147	0		20	0	0			Figure 7F
30	0	0		30	0.003437	0.016711		30	0	0.018768		30	0.003437	0.00554			wild type			cpxR			baeR
40	0.013631	0.005483		40	0.019397	0		40	0.018412	0.030255		40	0.019397	0.021523			0.379117	0.388697	0.316675	0.413472	0.355871	0.430118	0.288148	0.308372	0.306804
50	0.012156	0.001999		50	0.006735	0		50	0.02381	0		50	0.006735	0.006997
60	0	0.019556		60	0.001429	0		60	0	0		60	0.001429	0
70	0.005406	0		70	0.025446	0.019197		70	0	0.0225		70	0.025446	0
80	0	0.04509		80	0	0		80	0.016144	0		80	0	0
90	0.01776	0		90	0.043391	0.005382		90	0	0.041079		90	0.043391	0.039564
100	0	0.038625		100	0.002085	0.025305		100	0.023554	0		100	0.002085	0
110	0.051921	0.000739		110	0	0.03144		110	0.021815	0.022078		110	0	0
120	0.01699	0.029096		120	0	0.004628		120	0.004988	0.005414		120	0	0.017871
130	0	0		130	0.014488	0.002381		130	0	0.040045		130	0.014488	0.035834
140	0.045746	0.027252		140	0.062322	0.000304		140	0.030086	0.005119		140	0.062322	0
150	0.161981	0.08574		150	0.005652	0.101818		150	0.197113	0.043141		150	0.005652	0.045395
160	0.427321	0.097532		160	0.036256	0		160	0.40115	0.101918		160	0.036256	0.025147
170	0.344389	0.096399		170	0.052834	0.106266		170	0.378007	0.099039		170	0.052834	0.051287
180	0.305266	0.056231		180	0.054379	0.036695		180	0.237224	0.050719		180	0.054379	0.051443
190	0.130625	0.00365		190	0.074591	0.049977		190	0.139732	0.028901		190	0.074591	0.04703
200	0.145321	0.019945		200	0.06826	0.079098		200	0.07351	0.04501		200	0.06826	0.040502
210	0	0.019275		210	0.024703	0.056265		210	0.009896	0		210	0.024703	0.046
220	0	0		220	0	0		220	0	0		220	0	0
230	0.013645	0		230	0.032757	0.02679		230	0	0		230	0.032757	0.018193
240	0	0.0029		240	0.023164	0.02985		240	0	0		240	0.023164	0
250	0	0		250	0	0.011803		250	0	0		250	0	0
260	0	0		260	0	0		260	0	0		260	0	0.012535
270	0	0		270	0.027901	0.018897		270	0	0		270	0.027901	0
280	0	0		280	0	0		280	0	0		280	0	0
290	0	0.021287		290	0	0		290	0	0.029487		290	0	0
300	0	0		300	0.00787	0		300	0	0.000223		300	0.00787	0
310	0	0		310	0	0		310	0	0		310	0	0
320	0	0		320	0.013046	0.003603		320	0	0		320	0.013046	0.012733
330	0	0		330	0	0		330	0	0		330	0	0
340	0	0		340	0	0		340	0	0		340	0	0
350	0	0.004078		350	0.01427	0.015947		350	0	0.004308		350	0.01427	0.007394
360	0	0.000975		360	0	0.016965		360	0	0		360	0	0.012757
370	0.01491	6.01e-05		370	0.017414	0.010728		370	0.010696	0.025055		370	0.017414	0.015096
380	0.026238	0.015117		380	0	0		380	0.013794	0.008015		380	0	0
390	0	0.008554		390	0	0.023852		390	0	0.00708		390	0	0
400	0	0		400	0	0		400	0	0		400	0	0
410	0.015866	0.017261		410	0.019433	0.002505		410	0	0.014065		410	0.019433	0.0072
420	0	0		420	0	0.006327		420	0	0		420	0	0
430	0	0		430	0	0		430	0	0		430	0	0.001991
440	0	0.017747		440	0.030695	0.019873		440	0.003016	0		440	0.030695	0.020933
450	0.009474	0		450	0.004696	0.0084		450	0.00085	0		450	0.004696	0.000114
460	0.011203	0.030914		460	0.000543	0.01341		460	0.023225	0.020254		460	0.000543	0.011473
470	0	0		470	0.011572	0.010263		470	0	0		470	0.011572	0.011198
480	0.012412	0		480	0.00168	0		480	0	0.006012		480	0.00168	0.003221
490	0	0.012741		490	0.003409	0.004107		490	0.000852	0.01022		490	0.003409	0
500	0	0		500	0	0		500	0.003424	0		500	0	0
510	0	0.023176		510	0.022223	0.019646		510	0.000622	0.018993		510	0.022223	0
520	0.011234	0.001265		520	0	0		520	0	0		520	0	0.011567
530	0	0		530	0	0		530	0	0		530	0	0
540	0	0.004418		540	0	0		540	0	0		540	0	0
550	0	0		550	0	0		550	0	0		550	0	0.011635
560	0	0		560	0	0.015725		560	0	0		560	0	0
570	0	0		570	0	0		570	0	0.000272		570	0	0.000181
580	0.007439	0.003237		580	0.016242	0.011556		580	0.005062	0.001355		580	0.016242	0
590	0.003405	0.014801		590	0	0.012018		590	0.006768	0.003357		590	0	0.009366
600	0	0		600	0	0.000438		600	0	0.016672		600	0	0
610	0	0		610	0.003794	0		610	0	0		610	0.003794	0.003669
620	0	0		620	0	0		620	0	0		620	0	0
630	0.011192	0.025736		630	0.017279	0.004363		630	0.011014	0.006005		630	0.017279	0.006677
640	0.002487	0		640	0	0.000586		640	0	0.006107		640	0	0.003667
650	0	0		650	0	0		650	0.006973	0		650	0	0
660	0	0.011226		660	0	0		660	0	0.01459		660	0	0.00845
670	0.014726	0		670	0	0.008051		670	0.011022	0		670	0	0
680	0	0.010427		680	0.002186	0.000616		680	0	0		680	0.002186	0.001996
690	0	0		690	0	0.002893		690	0.007674	0		690	0	0
700	0	0		700	0.000925	0		700	0	0.001463		700	0.000925	0.005965
710	0.00175	0		710	0	0		710	0	0		710	0	0.001681
720	0.005639	0.003225		720	0	0		720	0.000958	0		720	0	0
730	0	0		730	0.021527	0		730	0	0		730	0.021527	0
740	0.000198	0		740	0	0.008948		740	0	0.010734		740	0	0.004095
750	0	0.013718		750	0.003554	0.015159		750	0.006364	0		750	0.003554	0.003009
760	0	0		760	0.010755	0		760	0	0		760	0.010755	0
770	0	0.021553		770	0	4.96e-05		770	0.008811	0.007761		770	0	0.009388
780	0	0.01062		780	0.008046	0.004921		780	0	0		780	0.008046	0
790	0.00228	0		790	0.006043	0		790	0	0		790	0.006043	0
800	0	0.005139		800	0	0.001524		800	0.005687	0		800	0	0
810	0.000876	0		810	0.012866	0		810	0	0		810	0.012866	0.013115
820	0	0		820	0	0.013196		820	0	0		820	0	0
830	0.001737	0.01081		830	0.000776	0		830	0	0		830	0.000776	0.014088
840	0	0		840	0	0		840	0	0		840	0	0
850	0.010208	0.009171		850	0.018693	0.010377		850	0.00888	0.015057		850	0.018693	0.005089
860	0	0		860	0	0		860	0	0		860	0	0
870	0.009784	0		870	0.002123	0		870	0.006845	0		870	0.002123	0.005588
880	0	0		880	0.007479	0.014279		880	0	0.00521		880	0.007479	0
890	0	0.006353		890	0	0		890	0.007667	0		890	0	0
900	0.007737	0.007971		900	0	0		900	0	0		900	0	0.003815
910	0	0		910	0	0.016457		910	0	0.008529		910	0	0.002221
920	0.017352	0		920	0	0		920	0.006817	0		920	0	0.005575
930	0	0.000216		930	0.005348	0		930	0	0		930	0.005348	0
940	0.007379	0		940	0	0.03055		940	0.01339	0.015753		940	0	0
950	0	0.000565		950	0	0		950	0	0		950	0	0.007204
960	0	0		960	0.013547	0.008266		960	0	0		960	0.013547	0
970	0.039569	0.02742		970	0	0		970	0.011146	0.02994		970	0	0.006641
980	0	0		980	0	0.003882		980	0	0		980	0	0
990	0.010769	0		990	0.000106	0		990	0.006228	0.000317		990	0.000106	0.000981
1000	0	0.011444		1000	0	0.002246		1000	0	0.008678		1000	0	0.000781
1010	0.001508	0		1010	0.012561	0.004091		1010	0	0		1010	0.012561	0.005006
1020	0.004816	0.015112		1020	0	0		1020	0.006582	0.019566		1020	0	0.000409
1030	0	0		1030	0.004131	0		1030	0	0		1030	0.004131	0.00026
1040	0.003256	0		1040	0	0		1040	0	0.005735		1040	0	0
1050	0.002696	0.008304		1050	0.00086	0.003384		1050	0	0		1050	0.00086	0.008023
1060	0	0		1060	0.012237	0		1060	0.02247	0.001452		1060	0.012237	0
1070	0	0.003004		1070	0	0.002581		1070	0	0		1070	0	0
1080	0.002472	0		1080	0.020624	0		1080	0	0.002392		1080	0.020624	0
1090	0	0.019332		1090	0	0.014369		1090	0	0.011907		1090	0	0.012839
1100	0	0.00254		1100	0	0		1100	0.013791	0		1100	0	0.003619
1110	0	0		1110	0.017184	0		1110	0.006132	0		1110	0.017184	0
1120	0.004914	0.005644		1120	0	0.014169		1120	0	0.008747		1120	0	0.000128
1130	0.002453	0		1130	0.003873	0.003678		1130	0	0		1130	0.003873	0
1140	0.002389	0.007987		1140	0.008573	0		1140	0.000736	0.004032		1140	0.008573	0.001088
1150	0	0		1150	0	0		1150	0	0		1150	0	0
1160	0	0.02961		1160	0.007554	0.006374		1160	0.001137	0		1160	0.007554	0.01404
1170	0	0		1170	0.001129	0.007474		1170	0.011981	0.011189		1170	0.001129	0
1180	0.005679	0.009701		1180	0.00727	0		1180	0	0		1180	0.00727	0.014949
1190	0.00772	0		1190	0	0		1190	0.009548	0		1190	0	0.001093
1200	0	0.007437		1200	0	0.0035		1200	0	0.003224		1200	0	0
1210	0.003327	0		1210	0	0		1210	0	0.013075		1210	0	0.017601
1220	0	0.004993		1220	0.000781	0.002533		1220	0.007133	0		1220	0.000781	0
1230	0	0.003233		1230	0	0		1230	0	0.001765		1230	0	0.005511
1240	0.003556	0		1240	0.008502	0.016537		1240				1240	0.008502	0
1250	0.016374	0.017133		1250	0	0		1250				1250	0	0.011823
1260	0	0		1260	0	0.011382		1260				1260	0	0
1270	0	0.000913		1270	0	0		1270				1270	0	0
1280	0.019204	0		1280	0.007433	0.004361		1280				1280	0.007433	0.015973
1290	0	0		1290	0	0.003907		1290				1290	0	0
1300	0	0.007243		1300	0	0.011839		1300				1300	0	0
1310	0.012688	0		1310	0	0		1310				1310	0	0.010069
1320	0	0.000149		1320	0.00145	0.008227		1320				1320	0.00145	0
1330	0	0.000721		1330	0	0		1330				1330	0	0.001536
1340	0.007598	0.014866		1340	0.004528	0.002354		1340				1340	0.004528	0
1350	0.008752	0		1350	0	0.001748		1350				1350	0	0
1360	0	0		1360	0	0		1360				1360	0	0
1370	0.001088	0.001884		1370	0.017428	0.014563		1370				1370	0.017428	0.016097
1380				1380				1380				1380
1390				1390				1390				1390
1400				1400				1400				1400
1410				1410				1410				1410
1420				1420				1420				1420
	0	0			0	0			0	0			0	0
	0	0.01388			0.046809	0.002559			0.02068	0.009			0.02068	0.009
	0.001476	0.010439			0	0			0.013147	0			0.013147	0
	0	0			0.003437	0.016711			0	0.018768			0	0.018768
	0.013631	0.005483			0.019397	0			0.018412	0.030255			0.018412	0.030255
	0.012156	0.001999			0.006735	0			0.02381	0			0.02381	0
	0	0.019556			0.001429	0			0	0			0	0
	0.005406	0			0.025446	0.019197			0	0.0225			0	0.0225
	0	0.04509			0	0			0.016144	0			0.016144	0
	0.01776	0			0.043391	0.005382			0	0.041079			0	0.041079
	0	0.038625			0.002085	0.025305			0.023554	0			0.023554	0
	0.051921	0.000739			0	0.03144			0.021815	0.022078			0.021815	0.022078
	0.01699	0.029096			0	0.004628			0.004988	0.005414			0.004988	0.005414
	0	0			0.014488	0.002381			0	0.040045			0	0.040045
	0.045746	0.027252			0.062322	0.000304			0.030086	0.005119			0.030086	0.005119
	0.161981	0.08574			0.005652	0.101818			0.197113	0.043141			0.197113	0.043141
	0.427321	0.097532			0.036256	0			0.40115	0.101918			0.40115	0.101918
	0.344389	0.096399			0.052834	0.106266			0.378007	0.099039			0.378007	0.099039
	0.305266	0.056231			0.054379	0.036695			0.237224	0.050719			0.237224	0.050719
	0.130625	0.00365			0.074591	0.049977			0.139732	0.028901			0.139732	0.028901
	0.145321	0.019945			0.06826	0.079098			0.07351	0.04501			0.07351	0.04501
	0	0.019275			0.024703	0.056265			0.009896	0			0.009896	0
	0	0			0	0			0	0			0	0
	0.013645	0			0.032757	0.02679			0	0			0	0
	0	0.0029			0.023164	0.02985			0	0			0	0
	0	0			0	0.011803			0	0			0	0
	0	0			0	0			0	0			0	0
	0	0			0.027901	0.018897			0	0			0	0
	0	0			0	0			0	0			0	0
	0	0.021287			0	0			0	0.029487			0	0.029487
	0	0			0.00787	0			0	0.000223			0	0.000223
	0	0			0	0			0	0			0	0
	0	0			0.013046	0.003603			0	0			0	0
	0	0			0	0			0	0			0	0
	0	0			0	0			0	0			0	0
	0	0.004078			0.01427	0.015947			0	0.004308			0	0.004308
	0	0.000975			0	0.016965			0	0			0	0
	0.01491	6.01e-05			0.017414	0.010728			0.010696	0.025055			0.010696	0.025055
	0.026238	0.015117			0	0			0.013794	0.008015			0.013794	0.008015
	0	0.008554			0	0.023852			0	0.00708			0	0.00708
	0	0			0	0			0	0			0	0
	0.015866	0.017261			0.019433	0.002505			0	0.014065			0	0.014065
	0	0			0	0.006327			0	0			0	0
	0	0			0	0			0	0			0	0
	0	0.017747			0.030695	0.019873			0.003016	0			0.003016	0
	0.009474	0			0.004696	0.0084			0.00085	0			0.00085	0
	0.011203	0.030914			0.000543	0.01341			0.023225	0.020254			0.023225	0.020254
	0	0			0.011572	0.010263			0	0			0	0
	0.012412	0			0.00168	0			0	0.006012			0	0.006012
	0	0.012741			0.003409	0.004107			0.000852	0.01022			0.000852	0.01022
	0	0			0	0			0.003424	0			0.003424	0
	0	0.023176			0.022223	0.019646			0.000622	0.018993			0.000622	0.018993
	0.011234	0.001265			0	0			0	0			0	0
	0	0			0	0			0	0			0	0
	0	0.004418			0	0			0	0			0	0
	0	0			0	0			0	0			0	0
	0	0			0	0.015725			0	0			0	0
	0	0			0	0			0	0.000272			0	0.000272
	0.007439	0.003237			0.016242	0.011556			0.005062	0.001355			0.005062	0.001355
	0.003405	0.014801			0	0.012018			0.006768	0.003357			0.006768	0.003357
	0	0			0	0.000438			0	0.016672			0	0.016672
	0	0			0.003794	0			0	0			0	0
	0	0			0	0			0	0			0	0
	0.011192	0.025736			0.017279	0.004363			0.011014	0.006005			0.011014	0.006005
	0.002487	0			0	0.000586			0	0.006107			0	0.006107
	0	0			0	0			0.006973	0			0.006973	0
	0	0.011226			0	0			0	0.01459			0	0.01459
	0.014726	0			0	0.008051			0.011022	0			0.011022	0
	0	0.010427			0.002186	0.000616			0	0			0	0
	0	0			0	0.002893			0.007674	0			0.007674	0
	0	0			0.000925	0			0	0.001463			0	0.001463
	0.00175	0			0	0			0	0			0	0
	0.005639	0.003225			0	0			0.000958	0			0.000958	0
	0	0			0.021527	0			0	0			0	0
	0.000198	0			0	0.008948			0	0.010734			0	0.010734
	0	0.013718			0.003554	0.015159			0.006364	0			0.006364	0
	0	0			0.010755	0			0	0			0	0
	0	0.021553			0	4.96e-05			0.008811	0.007761			0.008811	0.007761
	0	0.01062			0.008046	0.004921			0	0			0	0
	0.00228	0			0.006043	0			0	0			0	0
	0	0.005139			0	0.001524			0.005687	0			0.005687	0
	0.000876	0			0.012866	0			0	0			0	0
	0	0			0	0.013196			0	0			0	0
	0.001737	0.01081			0.000776	0			0	0			0	0
	0	0			0	0			0	0			0	0
	0.010208	0.009171			0.018693	0.010377			0.00888	0.015057			0.00888	0.015057
	0	0			0	0			0	0			0	0
	0.009784	0			0.002123	0			0.006845	0			0.006845	0
	0	0			0.007479	0.014279			0	0.00521			0	0.00521
	0	0.006353			0	0			0.007667	0			0.007667	0
	0.007737	0.007971			0	0			0	0			0	0
	0	0			0	0.016457			0	0.008529			0	0.008529
	0.017352	0			0	0			0.006817	0			0.006817	0
	0	0.000216			0.005348	0			0	0			0	0
	0.007379	0			0	0.03055			0.01339	0.015753			0.01339	0.015753
	0	0.000565			0	0			0	0			0	0
	0	0			0.013547	0.008266			0	0			0	0
	0.039569	0.02742			0	0			0.011146	0.02994			0.011146	0.02994
	0	0			0	0.003882			0	0			0	0
	0.010769	0			0.000106	0			0.006228	0.000317			0.006228	0.000317
	0	0.011444			0	0.002246			0	0.008678			0	0.008678
	0.001508	0			0.012561	0.004091			0	0			0	0
	0.004816	0.015112			0	0			0.006582	0.019566			0.006582	0.019566
	0	0			0.004131	0			0	0			0	0
	0.003256	0			0	0			0	0.005735			0	0.005735
	0.002696	0.008304			0.00086	0.003384			0	0			0	0
	0	0			0.012237	0			0.02247	0.001452			0.02247	0.001452
	0	0.003004			0	0.002581			0	0			0	0
	0.002472	0			0.020624	0			0	0.002392			0	0.002392
	0	0.019332			0	0.014369			0	0.011907			0	0.011907
	0	0.00254			0	0			0.013791	0			0.013791	0
	0	0			0.017184	0			0.006132	0			0.006132	0
	0.004914	0.005644			0	0.014169			0	0.008747			0	0.008747
	0.002453	0			0.003873	0.003678			0	0			0	0
	0.002389	0.007987			0.008573	0			0.000736	0.004032			0.000736	0.004032
	0	0			0	0			0	0			0	0
	0	0.02961			0.007554	0.006374			0.001137	0			0.001137	0
	0	0			0.001129	0.007474			0.011981	0.011189			0.011981	0.011189
	0.005679	0.009701			0.00727	0			0	0			0	0
	0.00772	0			0	0			0.009548	0			0.009548	0
	0	0.007437			0	0.0035			0	0.003224			0	0.003224
	0.003327	0			0	0			0	0.013075			0	0.013075
	0	0.004993			0.000781	0.002533			0.007133	0			0.007133	0
	0	0.003233			0	0			0	0.001765			0	0.001765
	0.003556	0			0.008502	0.016537
	0.016374	0.017133			0	0
	0	0			0	0.011382
	0	0.000913			0	0
	0.019204	0			0.007433	0.004361
	0	0			0	0.003907
	0	0.007243			0	0.011839
	0.012688	0			0	0
	0	0.000149			0.00145	0.008227
	0	0.000721			0	0
	0.007598	0.014866			0.004528	0.002354
	0.008752	0			0	0.001748
	0	0			0	0
	0.001088	0.001884			0.017428	0.014563
	0	0			0	0			0	0			0	0
	0	0.01388			0.046809	0.002559			0.02068	0.009			0.02068	0.009
	0.001476	0.010439			0	0			0.013147	0			0.013147	0
	0	0			0.003437	0.016711			0	0.018768			0	0.018768
	0.013631	0.005483			0.019397	0			0.018412	0.030255			0.018412	0.030255
	0.012156	0.001999			0.006735	0			0.02381	0			0.02381	0
	0	0.019556			0.001429	0			0	0			0	0
	0.005406	0			0.025446	0.019197			0	0.0225			0	0.0225
	0	0.04509			0	0			0.016144	0			0.016144	0
	0.01776	0			0.043391	0.005382			0	0.041079			0	0.041079
	0	0.038625			0.002085	0.025305			0.023554	0			0.023554	0
	0.051921	0.000739			0	0.03144			0.021815	0.022078			0.021815	0.022078
	0.01699	0.029096			0	0.004628			0.004988	0.005414			0.004988	0.005414
	0	0			0.014488	0.002381			0	0.040045			0	0.040045
	0.045746	0.027252			0.062322	0.000304			0.030086	0.005119			0.030086	0.005119
	0.161981	0.08574			0.005652	0.101818			0.197113	0.043141			0.197113	0.043141
	0.427321	0.097532			0.036256	0			0.40115	0.101918			0.40115	0.101918
	0.344389	0.096399			0.052834	0.106266			0.378007	0.099039			0.378007	0.099039
	0.305266	0.056231			0.054379	0.036695			0.237224	0.050719			0.237224	0.050719
	0.130625	0.00365			0.074591	0.049977			0.139732	0.028901			0.139732	0.028901
	0.145321	0.019945			0.06826	0.079098			0.07351	0.04501			0.07351	0.04501
	0	0.019275			0.024703	0.056265			0.009896	0			0.009896	0
	0	0			0	0			0	0			0	0
	0.013645	0			0.032757	0.02679			0	0			0	0
	0	0.0029			0.023164	0.02985			0	0			0	0
	0	0			0	0.011803			0	0			0	0
	0	0			0	0			0	0			0	0
	0	0			0.027901	0.018897			0	0			0	0
	0	0			0	0			0	0			0	0
	0	0.021287			0	0			0	0.029487			0	0.029487
	0	0			0.00787	0			0	0.000223			0	0.000223
	0	0			0	0			0	0			0	0
	0	0			0.013046	0.003603			0	0			0	0
	0	0			0	0			0	0			0	0
	0	0			0	0			0	0			0	0
	0	0.004078			0.01427	0.015947			0	0.004308			0	0.004308
	0	0.000975			0	0.016965			0	0			0	0
	0.01491	6.01e-05			0.017414	0.010728			0.010696	0.025055			0.010696	0.025055
	0.026238	0.015117			0	0			0.013794	0.008015			0.013794	0.008015
	0	0.008554			0	0.023852			0	0.00708			0	0.00708
	0	0			0	0			0	0			0	0
	0.015866	0.017261			0.019433	0.002505			0	0.014065			0	0.014065
	0	0			0	0.006327			0	0			0	0
	0	0			0	0			0	0			0	0
	0	0.017747			0.030695	0.019873			0.003016	0			0.003016	0
	0.009474	0			0.004696	0.0084			0.00085	0			0.00085	0
	0.011203	0.030914			0.000543	0.01341			0.023225	0.020254			0.023225	0.020254
	0	0			0.011572	0.010263			0	0			0	0
	0.012412	0			0.00168	0			0	0.006012			0	0.006012
	0	0.012741			0.003409	0.004107			0.000852	0.01022			0.000852	0.01022
	0	0			0	0			0.003424	0			0.003424	0
	0	0.023176			0.022223	0.019646			0.000622	0.018993			0.000622	0.018993
	0.011234	0.001265			0	0			0	0			0	0
	0	0			0	0			0	0			0	0
	0	0.004418			0	0			0	0			0	0
	0	0			0	0			0	0			0	0
	0	0			0	0.015725			0	0			0	0
	0	0			0	0			0	0.000272			0	0.000272
	0.007439	0.003237			0.016242	0.011556			0.005062	0.001355			0.005062	0.001355
	0.003405	0.014801			0	0.012018			0.006768	0.003357			0.006768	0.003357
	0	0			0	0.000438			0	0.016672			0	0.016672
	0	0			0.003794	0			0	0			0	0
	0	0			0	0			0	0			0	0
	0.011192	0.025736			0.017279	0.004363			0.011014	0.006005			0.011014	0.006005
	0.002487	0			0	0.000586			0	0.006107			0	0.006107
	0	0			0	0			0.006973	0			0.006973	0
	0	0.011226			0	0			0	0.01459			0	0.01459
	0.014726	0			0	0.008051			0.011022	0			0.011022	0
	0	0.010427			0.002186	0.000616			0	0			0	0
	0	0			0	0.002893			0.007674	0			0.007674	0
	0	0			0.000925	0			0	0.001463			0	0.001463
	0.00175	0			0	0			0	0			0	0
	0.005639	0.003225			0	0			0.000958	0			0.000958	0
	0	0			0.021527	0			0	0			0	0
	0.000198	0			0	0.008948			0	0.010734			0	0.010734
	0	0.013718			0.003554	0.015159			0.006364	0			0.006364	0
	0	0			0.010755	0			0	0			0	0
	0	0.021553			0	4.96e-05			0.008811	0.007761			0.008811	0.007761
	0	0.01062			0.008046	0.004921			0	0			0	0
	0.00228	0			0.006043	0			0	0			0	0
	0	0.005139			0	0.001524			0.005687	0			0.005687	0
	0.000876	0			0.012866	0			0	0			0	0
	0	0			0	0.013196			0	0			0	0
	0.001737	0.01081			0.000776	0			0	0			0	0
	0	0			0	0			0	0			0	0
	0.010208	0.009171			0.018693	0.010377			0.00888	0.015057			0.00888	0.015057
	0	0			0	0			0	0			0	0
	0.009784	0			0.002123	0			0.006845	0			0.006845	0
	0	0			0.007479	0.014279			0	0.00521			0	0.00521
	0	0.006353			0	0			0.007667	0			0.007667	0
	0.007737	0.007971			0	0			0	0			0	0
	0	0			0	0.016457			0	0.008529			0	0.008529
	0.017352	0			0	0			0.006817	0			0.006817	0
	0	0.000216			0.005348	0			0	0			0	0
	0.007379	0			0	0.03055			0.01339	0.015753			0.01339	0.015753
	0	0.000565			0	0			0	0			0	0
	0	0			0.013547	0.008266			0	0			0	0
	0.039569	0.02742			0	0			0.011146	0.02994			0.011146	0.02994
	0	0			0	0.003882			0	0			0	0
	0.010769	0			0.000106	0			0.006228	0.000317			0.006228	0.000317
	0	0.011444			0	0.002246			0	0.008678			0	0.008678
	0.001508	0			0.012561	0.004091			0	0			0	0
	0.004816	0.015112			0	0			0.006582	0.019566			0.006582	0.019566
	0	0			0.004131	0			0	0			0	0
	0.003256	0			0	0			0	0.005735			0	0.005735
	0.002696	0.008304			0.00086	0.003384			0	0			0	0
	0	0			0.012237	0			0.02247	0.001452			0.02247	0.001452
	0	0.003004			0	0.002581			0	0			0	0
	0.002472	0			0.020624	0			0	0.002392			0	0.002392
	0	0.019332			0	0.014369			0	0.011907			0	0.011907
	0	0.00254			0	0			0.013791	0			0.013791	0
	0	0			0.017184	0			0.006132	0			0.006132	0
	0.004914	0.005644			0	0.014169			0	0.008747			0	0.008747
	0.002453	0			0.003873	0.003678			0	0			0	0
	0.002389	0.007987			0.008573	0			0.000736	0.004032			0.000736	0.004032
	0	0			0	0			0	0			0	0
	0	0.02961			0.007554	0.006374			0.001137	0			0.001137	0
	0	0			0.001129	0.007474			0.011981	0.011189			0.011981	0.011189
	0.005679	0.009701			0.00727	0			0	0			0	0
	0.00772	0			0	0			0.009548	0			0.009548	0
	0	0.007437			0	0.0035			0	0.003224			0	0.003224
	0.003327	0			0	0			0	0.013075			0	0.013075
	0	0.004993			0.000781	0.002533			0.007133	0			0.007133	0
	0	0.003233			0	0			0	0.001765			0	0.001765
	0.003556	0			0.008502	0.016537
	0.016374	0.017133			0	0
	0	0			0	0.011382
	0	0.000913			0	0
	0.019204	0			0.007433	0.004361
	0	0			0	0.003907
	0	0.007243			0	0.011839
	0.012688	0			0	0
	0	0.000149			0.00145	0.008227
	0	0.000721			0	0
	0.007598	0.014866			0.004528	0.002354
	0.008752	0			0	0.001748
	0	0			0	0
	0.001088	0.001884			0.017428	0.014563
	0	0			0	0			0	0			0	0
	0	0.01388			0.046809	0.002559			0.02068	0.009			0.02068	0.009
	0.001476	0.010439			0	0			0.013147	0			0.013147	0
	0	0			0.003437	0.016711			0	0.018768			0	0.018768
	0.013631	0.005483			0.019397	0			0.018412	0.030255			0.018412	0.030255
	0.012156	0.001999			0.006735	0			0.02381	0			0.02381	0
	0	0.019556			0.001429	0			0	0			0	0
	0.005406	0			0.025446	0.019197			0	0.0225			0	0.0225
	0	0.04509			0	0			0.016144	0			0.016144	0
	0.01776	0			0.043391	0.005382			0	0.041079			0	0.041079
	0	0.038625			0.002085	0.025305			0.023554	0			0.023554	0
	0.051921	0.000739			0	0.03144			0.021815	0.022078			0.021815	0.022078
	0.01699	0.029096			0	0.004628			0.004988	0.005414			0.004988	0.005414
	0	0			0.014488	0.002381			0	0.040045			0	0.040045
	0.045746	0.027252			0.062322	0.000304			0.030086	0.005119			0.030086	0.005119
	0.161981	0.08574			0.005652	0.101818			0.197113	0.043141			0.197113	0.043141
	0.427321	0.097532			0.036256	0			0.40115	0.101918			0.40115	0.101918
	0.344389	0.096399			0.052834	0.106266			0.378007	0.099039			0.378007	0.099039
	0.305266	0.056231			0.054379	0.036695			0.237224	0.050719			0.237224	0.050719
	0.130625	0.00365			0.074591	0.049977			0.139732	0.028901			0.139732	0.028901
	0.145321	0.019945			0.06826	0.079098			0.07351	0.04501			0.07351	0.04501
	0	0.019275			0.024703	0.056265			0.009896	0			0.009896	0
	0	0			0	0			0	0			0	0
	0.013645	0			0.032757	0.02679			0	0			0	0
	0	0.0029			0.023164	0.02985			0	0			0	0
	0	0			0	0.011803			0	0			0	0
	0	0			0	0			0	0			0	0
	0	0			0.027901	0.018897			0	0			0	0
	0	0			0	0			0	0			0	0
	0	0.021287			0	0			0	0.029487			0	0.029487
	0	0			0.00787	0			0	0.000223			0	0.000223
	0	0			0	0			0	0			0	0
	0	0			0.013046	0.003603			0	0			0	0
	0	0			0	0			0	0			0	0
	0	0			0	0			0	0			0	0
	0	0.004078			0.01427	0.015947			0	0.004308			0	0.004308
	0	0.000975			0	0.016965			0	0			0	0
	0.01491	6.01e-05			0.017414	0.010728			0.010696	0.025055			0.010696	0.025055
	0.026238	0.015117			0	0			0.013794	0.008015			0.013794	0.008015
	0	0.008554			0	0.023852			0	0.00708			0	0.00708
	0	0			0	0			0	0			0	0
	0.015866	0.017261			0.019433	0.002505			0	0.014065			0	0.014065
	0	0			0	0.006327			0	0			0	0
	0	0			0	0			0	0			0	0
	0	0.017747			0.030695	0.019873			0.003016	0			0.003016	0
	0.009474	0			0.004696	0.0084			0.00085	0			0.00085	0
	0.011203	0.030914			0.000543	0.01341			0.023225	0.020254			0.023225	0.020254
	0	0			0.011572	0.010263			0	0			0	0
	0.012412	0			0.00168	0			0	0.006012			0	0.006012
	0	0.012741			0.003409	0.004107			0.000852	0.01022			0.000852	0.01022
	0	0			0	0			0.003424	0			0.003424	0
	0	0.023176			0.022223	0.019646			0.000622	0.018993			0.000622	0.018993
	0.011234	0.001265			0	0			0	0			0	0
	0	0			0	0			0	0			0	0
	0	0.004418			0	0			0	0			0	0
	0	0			0	0			0	0			0	0
	0	0			0	0.015725			0	0			0	0
	0	0			0	0			0	0.000272			0	0.000272
	0.007439	0.003237			0.016242	0.011556			0.005062	0.001355			0.005062	0.001355
	0.003405	0.014801			0	0.012018			0.006768	0.003357			0.006768	0.003357
	0	0			0	0.000438			0	0.016672			0	0.016672
	0	0			0.003794	0			0	0			0	0
	0	0			0	0			0	0			0	0
	0.011192	0.025736			0.017279	0.004363			0.011014	0.006005			0.011014	0.006005
	0.002487	0			0	0.000586			0	0.006107			0	0.006107
	0	0			0	0			0.006973	0			0.006973	0
	0	0.011226			0	0			0	0.01459			0	0.01459
	0.014726	0			0	0.008051			0.011022	0			0.011022	0
	0	0.010427			0.002186	0.000616			0	0			0	0
	0	0			0	0.002893			0.007674	0			0.007674	0
	0	0			0.000925	0			0	0.001463			0	0.001463
	0.00175	0			0	0			0	0			0	0
	0.005639	0.003225			0	0			0.000958	0			0.000958	0
	0	0			0.021527	0			0	0			0	0
	0.000198	0			0	0.008948			0	0.010734			0	0.010734
	0	0.013718			0.003554	0.015159			0.006364	0			0.006364	0
	0	0			0.010755	0			0	0			0	0
	0	0.021553			0	4.96e-05			0.008811	0.007761			0.008811	0.007761
	0	0.01062			0.008046	0.004921			0	0			0	0
	0.00228	0			0.006043	0			0	0			0	0
	0	0.005139			0	0.001524			0.005687	0			0.005687	0
	0.000876	0			0.012866	0			0	0			0	0
	0	0			0	0.013196			0	0			0	0
	0.001737	0.01081			0.000776	0			0	0			0	0
	0	0			0	0			0	0			0	0
	0.010208	0.009171			0.018693	0.010377			0.00888	0.015057			0.00888	0.015057
	0	0			0	0			0	0			0	0
	0.009784	0			0.002123	0			0.006845	0			0.006845	0
	0	0			0.007479	0.014279			0	0.00521			0	0.00521
	0	0.006353			0	0			0.007667	0			0.007667	0
	0.007737	0.007971			0	0			0	0			0	0
	0	0			0	0.016457			0	0.008529			0	0.008529
	0.017352	0			0	0			0.006817	0			0.006817	0
	0	0.000216			0.005348	0			0	0			0	0
	0.007379	0			0	0.03055			0.01339	0.015753			0.01339	0.015753
	0	0.000565			0	0			0	0			0	0
	0	0			0.013547	0.008266			0	0			0	0
	0.039569	0.02742			0	0			0.011146	0.02994			0.011146	0.02994
	0	0			0	0.003882			0	0			0	0
	0.010769	0			0.000106	0			0.006228	0.000317			0.006228	0.000317
	0	0.011444			0	0.002246			0	0.008678			0	0.008678
	0.001508	0			0.012561	0.004091			0	0			0	0
	0.004816	0.015112			0	0			0.006582	0.019566			0.006582	0.019566
	0	0			0.004131	0			0	0			0	0
	0.003256	0			0	0			0	0.005735			0	0.005735
	0.002696	0.008304			0.00086	0.003384			0	0			0	0
	0	0			0.012237	0			0.02247	0.001452			0.02247	0.001452
	0	0.003004			0	0.002581			0	0			0	0
	0.002472	0			0.020624	0			0	0.002392			0	0.002392
	0	0.019332			0	0.014369			0	0.011907			0	0.011907
	0	0.00254			0	0			0.013791	0			0.013791	0
	0	0			0.017184	0			0.006132	0			0.006132	0
	0.004914	0.005644			0	0.014169			0	0.008747			0	0.008747
	0.002453	0			0.003873	0.003678			0	0			0	0
	0.002389	0.007987			0.008573	0			0.000736	0.004032			0.000736	0.004032
	0	0			0	0			0	0			0	0
	0	0.02961			0.007554	0.006374			0.001137	0			0.001137	0
	0	0			0.001129	0.007474			0.011981	0.011189			0.011981	0.011189
	0.005679	0.009701			0.00727	0			0	0			0	0
	0.00772	0			0	0			0.009548	0			0.009548	0
	0	0.007437			0	0.0035			0	0.003224			0	0.003224
	0.003327	0			0	0			0	0.013075			0	0.013075
	0	0.004993			0.000781	0.002533			0.007133	0			0.007133	0
	0	0.003233			0	0			0	0.001765			0	0.001765
	0.003556	0			0.008502	0.016537
	0.016374	0.017133			0	0
	0	0			0	0.011382
	0	0.000913			0	0
	0.019204	0			0.007433	0.004361
	0	0			0	0.003907
	0	0.007243			0	0.011839
	0.012688	0			0	0
	0	0.000149			0.00145	0.008227
	0	0.000721			0	0
	0.007598	0.014866			0.004528	0.002354
	0.008752	0			0	0.001748
	0	0			0	0
	0.001088	0.001884			0.017428	0.014563
	0	0			0	0			0	0			0	0
	0	0.01388			0.046809	0.002559			0.02068	0.009			0.02068	0.009
	0.001476	0.010439			0	0			0.013147	0			0.013147	0
	0	0			0.003437	0.016711			0	0.018768			0	0.018768
	0.013631	0.005483			0.019397	0			0.018412	0.030255			0.018412	0.030255
	0.012156	0.001999			0.006735	0			0.02381	0			0.02381	0
	0	0.019556			0.001429	0			0	0			0	0
	0.005406	0			0.025446	0.019197			0	0.0225			0	0.0225
	0	0.04509			0	0			0.016144	0			0.016144	0
	0.01776	0			0.043391	0.005382			0	0.041079			0	0.041079
	0	0.038625			0.002085	0.025305			0.023554	0			0.023554	0
	0.051921	0.000739			0	0.03144			0.021815	0.022078			0.021815	0.022078
	0.01699	0.029096			0	0.004628			0.004988	0.005414			0.004988	0.005414
	0	0			0.014488	0.002381			0	0.040045			0	0.040045
	0.045746	0.027252			0.062322	0.000304			0.030086	0.005119			0.030086	0.005119
	0.161981	0.08574			0.005652	0.101818			0.197113	0.043141			0.197113	0.043141
	0.427321	0.097532			0.036256	0			0.40115	0.101918			0.40115	0.101918
	0.344389	0.096399			0.052834	0.106266			0.378007	0.099039			0.378007	0.099039
	0.305266	0.056231			0.054379	0.036695			0.237224	0.050719			0.237224	0.050719
	0.130625	0.00365			0.074591	0.049977			0.139732	0.028901			0.139732	0.028901
	0.145321	0.019945			0.06826	0.079098			0.07351	0.04501			0.07351	0.04501
	0	0.019275			0.024703	0.056265			0.009896	0			0.009896	0
	0	0			0	0			0	0			0	0
	0.013645	0			0.032757	0.02679			0	0			0	0
	0	0.0029			0.023164	0.02985			0	0			0	0
	0	0			0	0.011803			0	0			0	0
	0	0			0	0			0	0			0	0
	0	0			0.027901	0.018897			0	0			0	0
	0	0			0	0			0	0			0	0
	0	0.021287			0	0			0	0.029487			0	0.029487
	0	0			0.00787	0			0	0.000223			0	0.000223
	0	0			0	0			0	0			0	0
	0	0			0.013046	0.003603			0	0			0	0
	0	0			0	0			0	0			0	0
	0	0			0	0			0	0			0	0
	0	0.004078			0.01427	0.015947			0	0.004308			0	0.004308
	0	0.000975			0	0.016965			0	0			0	0
	0.01491	6.01e-05			0.017414	0.010728			0.010696	0.025055			0.010696	0.025055
	0.026238	0.015117			0	0			0.013794	0.008015			0.013794	0.008015
	0	0.008554			0	0.023852			0	0.00708			0	0.00708
	0	0			0	0			0	0			0	0
	0.015866	0.017261			0.019433	0.002505			0	0.014065			0	0.014065
	0	0			0	0.006327			0	0			0	0
	0	0			0	0			0	0			0	0
	0	0.017747			0.030695	0.019873			0.003016	0			0.003016	0
	0.009474	0			0.004696	0.0084			0.00085	0			0.00085	0
	0.011203	0.030914			0.000543	0.01341			0.023225	0.020254			0.023225	0.020254
	0	0			0.011572	0.010263			0	0			0	0
	0.012412	0			0.00168	0			0	0.006012			0	0.006012
	0	0.012741			0.003409	0.004107			0.000852	0.01022			0.000852	0.01022
	0	0			0	0			0.003424	0			0.003424	0
	0	0.023176			0.022223	0.019646			0.000622	0.018993			0.000622	0.018993
	0.011234	0.001265			0	0			0	0			0	0
	0	0			0	0			0	0			0	0
	0	0.004418			0	0			0	0			0	0
	0	0			0	0			0	0			0	0
	0	0			0	0.015725			0	0			0	0
	0	0			0	0			0	0.000272			0	0.000272
	0.007439	0.003237			0.016242	0.011556			0.005062	0.001355			0.005062	0.001355
	0.003405	0.014801			0	0.012018			0.006768	0.003357			0.006768	0.003357
	0	0			0	0.000438			0	0.016672			0	0.016672
	0	0			0.003794	0			0	0			0	0
	0	0			0	0			0	0			0	0
	0.011192	0.025736			0.017279	0.004363			0.011014	0.006005			0.011014	0.006005
	0.002487	0			0	0.000586			0	0.006107			0	0.006107
	0	0			0	0			0.006973	0			0.006973	0
	0	0.011226			0	0			0	0.01459			0	0.01459
	0.014726	0			0	0.008051			0.011022	0			0.011022	0
	0	0.010427			0.002186	0.000616			0	0			0	0
	0	0			0	0.002893			0.007674	0			0.007674	0
	0	0			0.000925	0			0	0.001463			0	0.001463
	0.00175	0			0	0			0	0			0	0
	0.005639	0.003225			0	0			0.000958	0			0.000958	0
	0	0			0.021527	0			0	0			0	0
	0.000198	0			0	0.008948			0	0.010734			0	0.010734
	0	0.013718			0.003554	0.015159			0.006364	0			0.006364	0
	0	0			0.010755	0			0	0			0	0
	0	0.021553			0	4.96e-05			0.008811	0.007761			0.008811	0.007761
	0	0.01062			0.008046	0.004921			0	0			0	0
	0.00228	0			0.006043	0			0	0			0	0
	0	0.005139			0	0.001524			0.005687	0			0.005687	0
	0.000876	0			0.012866	0			0	0			0	0
	0	0			0	0.013196			0	0			0	0
	0.001737	0.01081			0.000776	0			0	0			0	0
	0	0			0	0			0	0			0	0
	0.010208	0.009171			0.018693	0.010377			0.00888	0.015057			0.00888	0.015057
	0	0			0	0			0	0			0	0
	0.009784	0			0.002123	0			0.006845	0			0.006845	0
	0	0			0.007479	0.014279			0	0.00521			0	0.00521
	0	0.006353			0	0			0.007667	0			0.007667	0
	0.007737	0.007971			0	0			0	0			0	0
	0	0			0	0.016457			0	0.008529			0	0.008529
	0.017352	0			0	0			0.006817	0			0.006817	0
	0	0.000216			0.005348	0			0	0			0	0
	0.007379	0			0	0.03055			0.01339	0.015753			0.01339	0.015753
	0	0.000565			0	0			0	0			0	0
	0	0			0.013547	0.008266			0	0			0	0
	0.039569	0.02742			0	0			0.011146	0.02994			0.011146	0.02994
	0	0			0	0.003882			0	0			0	0
	0.010769	0			0.000106	0			0.006228	0.000317			0.006228	0.000317
	0	0.011444			0	0.002246			0	0.008678			0	0.008678
	0.001508	0			0.012561	0.004091			0	0			0	0
	0.004816	0.015112			0	0			0.006582	0.019566			0.006582	0.019566
	0	0			0.004131	0			0	0			0	0
	0.003256	0			0	0			0	0.005735			0	0.005735
	0.002696	0.008304			0.00086	0.003384			0	0			0	0
	0	0			0.012237	0			0.02247	0.001452			0.02247	0.001452
	0	0.003004			0	0.002581			0	0			0	0
	0.002472	0			0.020624	0			0	0.002392			0	0.002392
	0	0.019332			0	0.014369			0	0.011907			0	0.011907
	0	0.00254			0	0			0.013791	0			0.013791	0
	0	0			0.017184	0			0.006132	0			0.006132	0
	0.004914	0.005644			0	0.014169			0	0.008747			0	0.008747
	0.002453	0			0.003873	0.003678			0	0			0	0
	0.002389	0.007987			0.008573	0			0.000736	0.004032			0.000736	0.004032
	0	0			0	0			0	0			0	0
	0	0.02961			0.007554	0.006374			0.001137	0			0.001137	0
	0	0			0.001129	0.007474			0.011981	0.011189			0.011981	0.011189
	0.005679	0.009701			0.00727	0			0	0			0	0
	0.00772	0			0	0			0.009548	0			0.009548	0
	0	0.007437			0	0.0035			0	0.003224			0	0.003224
	0.003327	0			0	0			0	0.013075			0	0.013075
	0	0.004993			0.000781	0.002533			0.007133	0			0.007133	0
	0	0.003233			0	0			0	0.001765			0	0.001765
	0.003556	0			0.008502	0.016537
	0.016374	0.017133			0	0
	0	0			0	0.011382
	0	0.000913			0	0
	0.019204	0			0.007433	0.004361
	0	0			0	0.003907
	0	0.007243			0	0.011839
	0.012688	0			0	0
	0	0.000149			0.00145	0.008227
	0	0.000721			0	0
	0.007598	0.014866			0.004528	0.002354
	0.008752	0			0	0.001748
	0	0			0	0
	0.001088	0.001884			0.017428	0.014563
	0	0			0	0			0	0			0	0
	0	0.01388			0.046809	0.002559			0.02068	0.009			0.02068	0.009
	0.001476	0.010439			0	0			0.013147	0			0.013147	0
	0	0			0.003437	0.016711			0	0.018768			0	0.018768
	0.013631	0.005483			0.019397	0			0.018412	0.030255			0.018412	0.030255
	0.012156	0.001999			0.006735	0			0.02381	0			0.02381	0
	0	0.019556			0.001429	0			0	0			0	0
	0.005406	0			0.025446	0.019197			0	0.0225			0	0.0225
	0	0.04509			0	0			0.016144	0			0.016144	0
	0.01776	0			0.043391	0.005382			0	0.041079			0	0.041079
	0	0.038625			0.002085	0.025305			0.023554	0			0.023554	0
	0.051921	0.000739			0	0.03144			0.021815	0.022078			0.021815	0.022078
	0.01699	0.029096			0	0.004628			0.004988	0.005414			0.004988	0.005414
	0	0			0.014488	0.002381			0	0.040045			0	0.040045
	0.045746	0.027252			0.062322	0.000304			0.030086	0.005119			0.030086	0.005119
	0.161981	0.08574			0.005652	0.101818			0.197113	0.043141			0.197113	0.043141
	0.427321	0.097532			0.036256	0			0.40115	0.101918			0.40115	0.101918
	0.344389	0.096399			0.052834	0.106266			0.378007	0.099039			0.378007	0.099039
	0.305266	0.056231			0.054379	0.036695			0.237224	0.050719			0.237224	0.050719
	0.130625	0.00365			0.074591	0.049977			0.139732	0.028901			0.139732	0.028901
	0.145321	0.019945			0.06826	0.079098			0.07351	0.04501			0.07351	0.04501
	0	0.019275			0.024703	0.056265			0.009896	0			0.009896	0
	0	0			0	0			0	0			0	0
	0.013645	0			0.032757	0.02679			0	0			0	0
	0	0.0029			0.023164	0.02985			0	0			0	0
	0	0			0	0.011803			0	0			0	0
	0	0			0	0			0	0			0	0
	0	0			0.027901	0.018897			0	0			0	0
	0	0			0	0			0	0			0	0
	0	0.021287			0	0			0	0.029487			0	0.029487
	0	0			0.00787	0			0	0.000223			0	0.000223
	0	0			0	0			0	0			0	0
	0	0			0.013046	0.003603			0	0			0	0
	0	0			0	0			0	0			0	0
	0	0			0	0			0	0			0	0
	0	0.004078			0.01427	0.015947			0	0.004308			0	0.004308
	0	0.000975			0	0.016965			0	0			0	0
	0.01491	6.01e-05			0.017414	0.010728			0.010696	0.025055			0.010696	0.025055
	0.026238	0.015117			0	0			0.013794	0.008015			0.013794	0.008015
	0	0.008554			0	0.023852			0	0.00708			0	0.00708
	0	0			0	0			0	0			0	0
	0.015866	0.017261			0.019433	0.002505			0	0.014065			0	0.014065
	0	0			0	0.006327			0	0			0	0
	0	0			0	0			0	0			0	0
	0	0.017747			0.030695	0.019873			0.003016	0			0.003016	0
	0.009474	0			0.004696	0.0084			0.00085	0			0.00085	0
	0.011203	0.030914			0.000543	0.01341			0.023225	0.020254			0.023225	0.020254
	0	0			0.011572	0.010263			0	0			0	0
	0.012412	0			0.00168	0			0	0.006012			0	0.006012
	0	0.012741			0.003409	0.004107			0.000852	0.01022			0.000852	0.01022
	0	0			0	0			0.003424	0			0.003424	0
	0	0.023176			0.022223	0.019646			0.000622	0.018993			0.000622	0.018993
	0.011234	0.001265			0	0			0	0			0	0
	0	0			0	0			0	0			0	0
	0	0.004418			0	0			0	0			0	0
	0	0			0	0			0	0			0	0
	0	0			0	0.015725			0	0			0	0
	0	0			0	0			0	0.000272			0	0.000272
	0.007439	0.003237			0.016242	0.011556			0.005062	0.001355			0.005062	0.001355
	0.003405	0.014801			0	0.012018			0.006768	0.003357			0.006768	0.003357
	0	0			0	0.000438			0	0.016672			0	0.016672
	0	0			0.003794	0			0	0			0	0
	0	0			0	0			0	0			0	0
	0.011192	0.025736			0.017279	0.004363			0.011014	0.006005			0.011014	0.006005
	0.002487	0			0	0.000586			0	0.006107			0	0.006107
	0	0			0	0			0.006973	0			0.006973	0
	0	0.011226			0	0			0	0.01459			0	0.01459
	0.014726	0			0	0.008051			0.011022	0			0.011022	0
	0	0.010427			0.002186	0.000616			0	0			0	0
	0	0			0	0.002893			0.007674	0			0.007674	0
	0	0			0.000925	0			0	0.001463			0	0.001463
	0.00175	0			0	0			0	0			0	0
	0.005639	0.003225			0	0			0.000958	0			0.000958	0
	0	0			0.021527	0			0	0			0	0
	0.000198	0			0	0.008948			0	0.010734			0	0.010734
	0	0.013718			0.003554	0.015159			0.006364	0			0.006364	0
	0	0			0.010755	0			0	0			0	0
	0	0.021553			0	4.96e-05			0.008811	0.007761			0.008811	0.007761
	0	0.01062			0.008046	0.004921			0	0			0	0
	0.00228	0			0.006043	0			0	0			0	0
	0	0.005139			0	0.001524			0.005687	0			0.005687	0
	0.000876	0			0.012866	0			0	0			0	0
	0	0			0	0.013196			0	0			0	0
	0.001737	0.01081			0.000776	0			0	0			0	0
	0	0			0	0			0	0			0	0
	0.010208	0.009171			0.018693	0.010377			0.00888	0.015057			0.00888	0.015057
	0	0			0	0			0	0			0	0
	0.009784	0			0.002123	0			0.006845	0			0.006845	0
	0	0			0.007479	0.014279			0	0.00521			0	0.00521
	0	0.006353			0	0			0.007667	0			0.007667	0
	0.007737	0.007971			0	0			0	0			0	0
	0	0			0	0.016457			0	0.008529			0	0.008529
	0.017352	0			0	0			0.006817	0			0.006817	0
	0	0.000216			0.005348	0			0	0			0	0
	0.007379	0			0	0.03055			0.01339	0.015753			0.01339	0.015753
	0	0.000565			0	0			0	0			0	0
	0	0			0.013547	0.008266			0	0			0	0
	0.039569	0.02742			0	0			0.011146	0.02994			0.011146	0.02994
	0	0			0	0.003882			0	0			0	0
	0.010769	0			0.000106	0			0.006228	0.000317			0.006228	0.000317
	0	0.011444			0	0.002246			0	0.008678			0	0.008678
	0.001508	0			0.012561	0.004091			0	0			0	0
	0.004816	0.015112			0	0			0.006582	0.019566			0.006582	0.019566
	0	0			0.004131	0			0	0			0	0
	0.003256	0			0	0			0	0.005735			0	0.005735
	0.002696	0.008304			0.00086	0.003384			0	0			0	0
	0	0			0.012237	0			0.02247	0.001452			0.02247	0.001452
	0	0.003004			0	0.002581			0	0			0	0
	0.002472	0			0.020624	0			0	0.002392			0	0.002392
	0	0.019332			0	0.014369			0	0.011907			0	0.011907
	0	0.00254			0	0			0.013791	0			0.013791	0
	0	0			0.017184	0			0.006132	0			0.006132	0
	0.004914	0.005644			0	0.014169			0	0.008747			0	0.008747
	0.002453	0			0.003873	0.003678			0	0			0	0
	0.002389	0.007987			0.008573	0			0.000736	0.004032			0.000736	0.004032
	0	0			0	0			0	0			0	0
	0	0.02961			0.007554	0.006374			0.001137	0			0.001137	0
	0	0			0.001129	0.007474			0.011981	0.011189			0.011981	0.011189
	0.005679	0.009701			0.00727	0			0	0			0	0
	0.00772	0			0	0			0.009548	0			0.009548	0
	0	0.007437			0	0.0035			0	0.003224			0	0.003224
	0.003327	0			0	0			0	0.013075			0	0.013075
	0	0.004993			0.000781	0.002533			0.007133	0			0.007133	0
	0	0.003233			0	0			0	0.001765			0	0.001765
	0.003556	0			0.008502	0.016537
	0.016374	0.017133			0	0
	0	0			0	0.011382
	0	0.000913			0	0
	0.019204	0			0.007433	0.004361
	0	0			0	0.003907
	0	0.007243			0	0.011839
	0.012688	0			0	0
	0	0.000149			0.00145	0.008227
	0	0.000721			0	0
	0.007598	0.014866			0.004528	0.002354
	0.008752	0			0	0.001748
	0	0			0	0
	0.001088	0.001884			0.017428	0.014563
	0	0			0	0			0	0			0	0
	0	0.01388			0.046809	0.002559			0.02068	0.009			0.02068	0.009
	0.001476	0.010439			0	0			0.013147	0			0.013147	0
	0	0			0.003437	0.016711			0	0.018768			0	0.018768
	0.013631	0.005483			0.019397	0			0.018412	0.030255			0.018412	0.030255
	0.012156	0.001999			0.006735	0			0.02381	0			0.02381	0
	0	0.019556			0.001429	0			0	0			0	0
	0.005406	0			0.025446	0.019197			0	0.0225			0	0.0225
	0	0.04509			0	0			0.016144	0			0.016144	0
	0.01776	0			0.043391	0.005382			0	0.041079			0	0.041079
	0	0.038625			0.002085	0.025305			0.023554	0			0.023554	0
	0.051921	0.000739			0	0.03144			0.021815	0.022078			0.021815	0.022078
	0.01699	0.029096			0	0.004628			0.004988	0.005414			0.004988	0.005414
	0	0			0.014488	0.002381			0	0.040045			0	0.040045
	0.045746	0.027252			0.062322	0.000304			0.030086	0.005119			0.030086	0.005119
	0.161981	0.08574			0.005652	0.101818			0.197113	0.043141			0.197113	0.043141
	0.427321	0.097532			0.036256	0			0.40115	0.101918			0.40115	0.101918
	0.344389	0.096399			0.052834	0.106266			0.378007	0.099039			0.378007	0.099039
	0.305266	0.056231			0.054379	0.036695			0.237224	0.050719			0.237224	0.050719
	0.130625	0.00365			0.074591	0.049977			0.139732	0.028901			0.139732	0.028901
	0.145321	0.019945			0.06826	0.079098			0.07351	0.04501			0.07351	0.04501
	0	0.019275			0.024703	0.056265			0.009896	0			0.009896	0
	0	0			0	0			0	0			0	0
	0.013645	0			0.032757	0.02679			0	0			0	0
	0	0.0029			0.023164	0.02985			0	0			0	0
	0	0			0	0.011803			0	0			0	0
	0	0			0	0			0	0			0	0
	0	0			0.027901	0.018897			0	0			0	0
	0	0			0	0			0	0			0	0
	0	0.021287			0	0			0	0.029487			0	0.029487
	0	0			0.00787	0			0	0.000223			0	0.000223
	0	0			0	0			0	0			0	0
	0	0			0.013046	0.003603			0	0			0	0
	0	0			0	0			0	0			0	0
	0	0			0	0			0	0			0	0
	0	0.004078			0.01427	0.015947			0	0.004308			0	0.004308
	0	0.000975			0	0.016965			0	0			0	0
	0.01491	6.01e-05			0.017414	0.010728			0.010696	0.025055			0.010696	0.025055
	0.026238	0.015117			0	0			0.013794	0.008015			0.013794	0.008015
	0	0.008554			0	0.023852			0	0.00708			0	0.00708
	0	0			0	0			0	0			0	0
	0.015866	0.017261			0.019433	0.002505			0	0.014065			0	0.014065
	0	0			0	0.006327			0	0			0	0
	0	0			0	0			0	0			0	0
	0	0.017747			0.030695	0.019873			0.003016	0			0.003016	0
	0.009474	0			0.004696	0.0084			0.00085	0			0.00085	0
	0.011203	0.030914			0.000543	0.01341			0.023225	0.020254			0.023225	0.020254
	0	0			0.011572	0.010263			0	0			0	0
	0.012412	0			0.00168	0			0	0.006012			0	0.006012
	0	0.012741			0.003409	0.004107			0.000852	0.01022			0.000852	0.01022
	0	0			0	0			0.003424	0			0.003424	0
	0	0.023176			0.022223	0.019646			0.000622	0.018993			0.000622	0.018993
	0.011234	0.001265			0	0			0	0			0	0
	0	0			0	0			0	0			0	0
	0	0.004418			0	0			0	0			0	0
	0	0			0	0			0	0			0	0
	0	0			0	0.015725			0	0			0	0
	0	0			0	0			0	0.000272			0	0.000272
	0.007439	0.003237			0.016242	0.011556			0.005062	0.001355			0.005062	0.001355
	0.003405	0.014801			0	0.012018			0.006768	0.003357			0.006768	0.003357
	0	0			0	0.000438			0	0.016672			0	0.016672
	0	0			0.003794	0			0	0			0	0
	0	0			0	0			0	0			0	0
	0.011192	0.025736			0.017279	0.004363			0.011014	0.006005			0.011014	0.006005
	0.002487	0			0	0.000586			0	0.006107			0	0.006107
	0	0			0	0			0.006973	0			0.006973	0
	0	0.011226			0	0			0	0.01459			0	0.01459
	0.014726	0			0	0.008051			0.011022	0			0.011022	0
	0	0.010427			0.002186	0.000616			0	0			0	0
	0	0			0	0.002893			0.007674	0			0.007674	0
	0	0			0.000925	0			0	0.001463			0	0.001463
	0.00175	0			0	0			0	0			0	0
	0.005639	0.003225			0	0			0.000958	0			0.000958	0
	0	0			0.021527	0			0	0			0	0
	0.000198	0			0	0.008948			0	0.010734			0	0.010734
	0	0.013718			0.003554	0.015159			0.006364	0			0.006364	0
	0	0			0.010755	0			0	0			0	0
	0	0.021553			0	4.96e-05			0.008811	0.007761			0.008811	0.007761
	0	0.01062			0.008046	0.004921			0	0			0	0
	0.00228	0			0.006043	0			0	0			0	0
	0	0.005139			0	0.001524			0.005687	0			0.005687	0
	0.000876	0			0.012866	0			0	0			0	0
	0	0			0	0.013196			0	0			0	0
	0.001737	0.01081			0.000776	0			0	0			0	0
	0	0			0	0			0	0			0	0
	0.010208	0.009171			0.018693	0.010377			0.00888	0.015057			0.00888	0.015057
	0	0			0	0			0	0			0	0
	0.009784	0			0.002123	0			0.006845	0			0.006845	0
	0	0			0.007479	0.014279			0	0.00521			0	0.00521
	0	0.006353			0	0			0.007667	0			0.007667	0
	0.007737	0.007971			0	0			0	0			0	0
	0	0			0	0.016457			0	0.008529			0	0.008529
	0.017352	0			0	0			0.006817	0			0.006817	0
	0	0.000216			0.005348	0			0	0			0	0
	0.007379	0			0	0.03055			0.01339	0.015753			0.01339	0.015753
	0	0.000565			0	0			0	0			0	0
	0	0			0.013547	0.008266			0	0			0	0
	0.039569	0.02742			0	0			0.011146	0.02994			0.011146	0.02994
	0	0			0	0.003882			0	0			0	0
	0.010769	0			0.000106	0			0.006228	0.000317			0.006228	0.000317
	0	0.011444			0	0.002246			0	0.008678			0	0.008678
	0.001508	0			0.012561	0.004091			0	0			0	0
	0.004816	0.015112			0	0			0.006582	0.019566			0.006582	0.019566
	0	0			0.004131	0			0	0			0	0
	0.003256	0			0	0			0	0.005735			0	0.005735
	0.002696	0.008304			0.00086	0.003384			0	0			0	0
	0	0			0.012237	0			0.02247	0.001452			0.02247	0.001452
	0	0.003004			0	0.002581			0	0			0	0
	0.002472	0			0.020624	0			0	0.002392			0	0.002392
	0	0.019332			0	0.014369			0	0.011907			0	0.011907
	0	0.00254			0	0			0.013791	0			0.013791	0
	0	0			0.017184	0			0.006132	0			0.006132	0
	0.004914	0.005644			0	0.014169			0	0.008747			0	0.008747
	0.002453	0			0.003873	0.003678			0	0			0	0
	0.002389	0.007987			0.008573	0			0.000736	0.004032			0.000736	0.004032
	0	0			0	0			0	0			0	0
	0	0.02961			0.007554	0.006374			0.001137	0			0.001137	0
	0	0			0.001129	0.007474			0.011981	0.011189			0.011981	0.011189
	0.005679	0.009701			0.00727	0			0	0			0	0
	0.00772	0			0	0			0.009548	0			0.009548	0
	0	0.007437			0	0.0035			0	0.003224			0	0.003224
	0.003327	0			0	0			0	0.013075			0	0.013075
	0	0.004993			0.000781	0.002533			0.007133	0			0.007133	0
	0	0.003233			0	0			0	0.001765			0	0.001765
	0.003556	0			0.008502	0.016537
	0.016374	0.017133			0	0
	0	0			0	0.011382
	0	0.000913			0	0
	0.019204	0			0.007433	0.004361
	0	0			0	0.003907
	0	0.007243			0	0.011839
	0.012688	0			0	0
	0	0.000149			0.00145	0.008227
	0	0.000721			0	0
	0.007598	0.014866			0.004528	0.002354
	0.008752	0			0	0.001748
	0	0			0	0
	0.001088	0.001884			0.017428	0.014563
	0	0			0	0			0	0			0	0
	0	0.01388			0.046809	0.002559			0.02068	0.009			0.02068	0.009
	0.001476	0.010439			0	0			0.013147	0			0.013147	0
	0	0			0.003437	0.016711			0	0.018768			0	0.018768
	0.013631	0.005483			0.019397	0			0.018412	0.030255			0.018412	0.030255
	0.012156	0.001999			0.006735	0			0.02381	0			0.02381	0
	0	0.019556			0.001429	0			0	0			0	0
	0.005406	0			0.025446	0.019197			0	0.0225			0	0.0225
	0	0.04509			0	0			0.016144	0			0.016144	0
	0.01776	0			0.043391	0.005382			0	0.041079			0	0.041079
	0	0.038625			0.002085	0.025305			0.023554	0			0.023554	0
	0.051921	0.000739			0	0.03144			0.021815	0.022078			0.021815	0.022078
	0.01699	0.029096			0	0.004628			0.004988	0.005414			0.004988	0.005414
	0	0			0.014488	0.002381			0	0.040045			0	0.040045
	0.045746	0.027252			0.062322	0.000304			0.030086	0.005119			0.030086	0.005119
	0.161981	0.08574			0.005652	0.101818			0.197113	0.043141			0.197113	0.043141
	0.427321	0.097532			0.036256	0			0.40115	0.101918			0.40115	0.101918
	0.344389	0.096399			0.052834	0.106266			0.378007	0.099039			0.378007	0.099039
	0.305266	0.056231			0.054379	0.036695			0.237224	0.050719			0.237224	0.050719
	0.130625	0.00365			0.074591	0.049977			0.139732	0.028901			0.139732	0.028901
	0.145321	0.019945			0.06826	0.079098			0.07351	0.04501			0.07351	0.04501
	0	0.019275			0.024703	0.056265			0.009896	0			0.009896	0
	0	0			0	0			0	0			0	0
	0.013645	0			0.032757	0.02679			0	0			0	0
	0	0.0029			0.023164	0.02985			0	0			0	0
	0	0			0	0.011803			0	0			0	0
	0	0			0	0			0	0			0	0
	0	0			0.027901	0.018897			0	0			0	0
	0	0			0	0			0	0			0	0
	0	0.021287			0	0			0	0.029487			0	0.029487
	0	0			0.00787	0			0	0.000223			0	0.000223
	0	0			0	0			0	0			0	0
	0	0			0.013046	0.003603			0	0			0	0
	0	0			0	0			0	0			0	0
	0	0			0	0			0	0			0	0
	0	0.004078			0.01427	0.015947			0	0.004308			0	0.004308
	0	0.000975			0	0.016965			0	0			0	0
	0.01491	6.01e-05			0.017414	0.010728			0.010696	0.025055			0.010696	0.025055
	0.026238	0.015117			0	0			0.013794	0.008015			0.013794	0.008015
	0	0.008554			0	0.023852			0	0.00708			0	0.00708
	0	0			0	0			0	0			0	0
	0.015866	0.017261			0.019433	0.002505			0	0.014065			0	0.014065
	0	0			0	0.006327			0	0			0	0
	0	0			0	0			0	0			0	0
	0	0.017747			0.030695	0.019873			0.003016	0			0.003016	0
	0.009474	0			0.004696	0.0084			0.00085	0			0.00085	0
	0.011203	0.030914			0.000543	0.01341			0.023225	0.020254			0.023225	0.020254
	0	0			0.011572	0.010263			0	0			0	0
	0.012412	0			0.00168	0			0	0.006012			0	0.006012
	0	0.012741			0.003409	0.004107			0.000852	0.01022			0.000852	0.01022
	0	0			0	0			0.003424	0			0.003424	0
	0	0.023176			0.022223	0.019646			0.000622	0.018993			0.000622	0.018993
	0.011234	0.001265			0	0			0	0			0	0
	0	0			0	0			0	0			0	0
	0	0.004418			0	0			0	0			0	0
	0	0			0	0			0	0			0	0
	0	0			0	0.015725			0	0			0	0
	0	0			0	0			0	0.000272			0	0.000272
	0.007439	0.003237			0.016242	0.011556			0.005062	0.001355			0.005062	0.001355
	0.003405	0.014801			0	0.012018			0.006768	0.003357			0.006768	0.003357
	0	0			0	0.000438			0	0.016672			0	0.016672
	0	0			0.003794	0			0	0			0	0
	0	0			0	0			0	0			0	0
	0.011192	0.025736			0.017279	0.004363			0.011014	0.006005			0.011014	0.006005
	0.002487	0			0	0.000586			0	0.006107			0	0.006107
	0	0			0	0			0.006973	0			0.006973	0
	0	0.011226			0	0			0	0.01459			0	0.01459
	0.014726	0			0	0.008051			0.011022	0			0.011022	0
	0	0.010427			0.002186	0.000616			0	0			0	0
	0	0			0	0.002893			0.007674	0			0.007674	0
	0	0			0.000925	0			0	0.001463			0	0.001463
	0.00175	0			0	0			0	0			0	0
	0.005639	0.003225			0	0			0.000958	0			0.000958	0
	0	0			0.021527	0			0	0			0	0
	0.000198	0			0	0.008948			0	0.010734			0	0.010734
	0	0.013718			0.003554	0.015159			0.006364	0			0.006364	0
	0	0			0.010755	0			0	0			0	0
	0	0.021553			0	4.96e-05			0.008811	0.007761			0.008811	0.007761
	0	0.01062			0.008046	0.004921			0	0			0	0
	0.00228	0			0.006043	0			0	0			0	0
	0	0.005139			0	0.001524			0.005687	0			0.005687	0
	0.000876	0			0.012866	0			0	0			0	0
	0	0			0	0.013196			0	0			0	0
	0.001737	0.01081			0.000776	0			0	0			0	0
	0	0			0	0			0	0			0	0
	0.010208	0.009171			0.018693	0.010377			0.00888	0.015057			0.00888	0.015057
	0	0			0	0			0	0			0	0
	0.009784	0			0.002123	0			0.006845	0			0.006845	0
	0	0			0.007479	0.014279			0	0.00521			0	0.00521
	0	0.006353			0	0			0.007667	0			0.007667	0
	0.007737	0.007971			0	0			0	0			0	0
	0	0			0	0.016457			0	0.008529			0	0.008529
	0.017352	0			0	0			0.006817	0			0.006817	0
	0	0.000216			0.005348	0			0	0			0	0
	0.007379	0			0	0.03055			0.01339	0.015753			0.01339	0.015753
	0	0.000565			0	0			0	0			0	0
	0	0			0.013547	0.008266			0	0			0	0
	0.039569	0.02742			0	0			0.011146	0.02994			0.011146	0.02994
	0	0			0	0.003882			0	0			0	0
	0.010769	0			0.000106	0			0.006228	0.000317			0.006228	0.000317
	0	0.011444			0	0.002246			0	0.008678			0	0.008678
	0.001508	0			0.012561	0.004091			0	0			0	0
	0.004816	0.015112			0	0			0.006582	0.019566			0.006582	0.019566
	0	0			0.004131	0			0	0			0	0
	0.003256	0			0	0			0	0.005735			0	0.005735
	0.002696	0.008304			0.00086	0.003384			0	0			0	0
	0	0			0.012237	0			0.02247	0.001452			0.02247	0.001452
	0	0.003004			0	0.002581			0	0			0	0
	0.002472	0			0.020624	0			0	0.002392			0	0.002392
	0	0.019332			0	0.014369			0	0.011907			0	0.011907
	0	0.00254			0	0			0.013791	0			0.013791	0
	0	0			0.017184	0			0.006132	0			0.006132	0
	0.004914	0.005644			0	0.014169			0	0.008747			0	0.008747
	0.002453	0			0.003873	0.003678			0	0			0	0
	0.002389	0.007987			0.008573	0			0.000736	0.004032			0.000736	0.004032
	0	0			0	0			0	0			0	0
	0	0.02961			0.007554	0.006374			0.001137	0			0.001137	0
	0	0			0.001129	0.007474			0.011981	0.011189			0.011981	0.011189
	0.005679	0.009701			0.00727	0			0	0			0	0
	0.00772	0			0	0			0.009548	0			0.009548	0
	0	0.007437			0	0.0035			0	0.003224			0	0.003224
	0.003327	0			0	0			0	0.013075			0	0.013075
	0	0.004993			0.000781	0.002533			0.007133	0			0.007133	0
	0	0.003233			0	0			0	0.001765			0	0.001765
	0.003556	0			0.008502	0.016537
	0.016374	0.017133			0	0
	0	0			0	0.011382
	0	0.000913			0	0
	0.019204	0			0.007433	0.004361
	0	0			0	0.003907
	0	0.007243			0	0.011839
	0.012688	0			0	0
	0	0.000149			0.00145	0.008227
	0	0.000721			0	0
	0.007598	0.014866			0.004528	0.002354
	0.008752	0			0	0.001748
	0	0			0	0
	0.001088	0.001884			0.017428	0.014563
	0	0			0	0			0	0			0	0
	0	0.01388			0.046809	0.002559			0.02068	0.009			0.02068	0.009
	0.001476	0.010439			0	0			0.013147	0			0.013147	0
	0	0			0.003437	0.016711			0	0.018768			0	0.018768
	0.013631	0.005483			0.019397	0			0.018412	0.030255			0.018412	0.030255
	0.012156	0.001999			0.006735	0			0.02381	0			0.02381	0
	0	0.019556			0.001429	0			0	0			0	0
	0.005406	0			0.025446	0.019197			0	0.0225			0	0.0225
	0	0.04509			0	0			0.016144	0			0.016144	0
	0.01776	0			0.043391	0.005382			0	0.041079			0	0.041079
	0	0.038625			0.002085	0.025305			0.023554	0			0.023554	0
	0.051921	0.000739			0	0.03144			0.021815	0.022078			0.021815	0.022078
	0.01699	0.029096			0	0.004628			0.004988	0.005414			0.004988	0.005414
	0	0			0.014488	0.002381			0	0.040045			0	0.040045
	0.045746	0.027252			0.062322	0.000304			0.030086	0.005119			0.030086	0.005119
	0.161981	0.08574			0.005652	0.101818			0.197113	0.043141			0.197113	0.043141
	0.427321	0.097532			0.036256	0			0.40115	0.101918			0.40115	0.101918
	0.344389	0.096399			0.052834	0.106266			0.378007	0.099039			0.378007	0.099039
	0.305266	0.056231			0.054379	0.036695			0.237224	0.050719			0.237224	0.050719
	0.130625	0.00365			0.074591	0.049977			0.139732	0.028901			0.139732	0.028901
	0.145321	0.019945			0.06826	0.079098			0.07351	0.04501			0.07351	0.04501
	0	0.019275			0.024703	0.056265			0.009896	0			0.009896	0
	0	0			0	0			0	0			0	0
	0.013645	0			0.032757	0.02679			0	0			0	0
	0	0.0029			0.023164	0.02985			0	0			0	0
	0	0			0	0.011803			0	0			0	0
	0	0			0	0			0	0			0	0
	0	0			0.027901	0.018897			0	0			0	0
	0	0			0	0			0	0			0	0
	0	0.021287			0	0			0	0.029487			0	0.029487
	0	0			0.00787	0			0	0.000223			0	0.000223
	0	0			0	0			0	0			0	0
	0	0			0.013046	0.003603			0	0			0	0
	0	0			0	0			0	0			0	0
	0	0			0	0			0	0			0	0
	0	0.004078			0.01427	0.015947			0	0.004308			0	0.004308
	0	0.000975			0	0.016965			0	0			0	0
	0.01491	6.01e-05			0.017414	0.010728			0.010696	0.025055			0.010696	0.025055
	0.026238	0.015117			0	0			0.013794	0.008015			0.013794	0.008015
	0	0.008554			0	0.023852			0	0.00708			0	0.00708
	0	0			0	0			0	0			0	0
	0.015866	0.017261			0.019433	0.002505			0	0.014065			0	0.014065
	0	0			0	0.006327			0	0			0	0
	0	0			0	0			0	0			0	0
	0	0.017747			0.030695	0.019873			0.003016	0			0.003016	0
	0.009474	0			0.004696	0.0084			0.00085	0			0.00085	0
	0.011203	0.030914			0.000543	0.01341			0.023225	0.020254			0.023225	0.020254
	0	0			0.011572	0.010263			0	0			0	0
	0.012412	0			0.00168	0			0	0.006012			0	0.006012
	0	0.012741			0.003409	0.004107			0.000852	0.01022			0.000852	0.01022
	0	0			0	0			0.003424	0			0.003424	0
	0	0.023176			0.022223	0.019646			0.000622	0.018993			0.000622	0.018993
	0.011234	0.001265			0	0			0	0			0	0
	0	0			0	0			0	0			0	0
	0	0.004418			0	0			0	0			0	0
	0	0			0	0			0	0			0	0
	0	0			0	0.015725			0	0			0	0
	0	0			0	0			0	0.000272			0	0.000272
	0.007439	0.003237			0.016242	0.011556			0.005062	0.001355			0.005062	0.001355
	0.003405	0.014801			0	0.012018			0.006768	0.003357			0.006768	0.003357
	0	0			0	0.000438			0	0.016672			0	0.016672
	0	0			0.003794	0			0	0			0	0
	0	0			0	0			0	0			0	0
	0.011192	0.025736			0.017279	0.004363			0.011014	0.006005			0.011014	0.006005
	0.002487	0			0	0.000586			0	0.006107			0	0.006107
	0	0			0	0			0.006973	0			0.006973	0
	0	0.011226			0	0			0	0.01459			0	0.01459
	0.014726	0			0	0.008051			0.011022	0			0.011022	0
	0	0.010427			0.002186	0.000616			0	0			0	0
	0	0			0	0.002893			0.007674	0			0.007674	0
	0	0			0.000925	0			0	0.001463			0	0.001463
	0.00175	0			0	0			0	0			0	0
	0.005639	0.003225			0	0			0.000958	0			0.000958	0
	0	0			0.021527	0			0	0			0	0
	0.000198	0			0	0.008948			0	0.010734			0	0.010734
	0	0.013718			0.003554	0.015159			0.006364	0			0.006364	0
	0	0			0.010755	0			0	0			0	0
	0	0.021553			0	4.96e-05			0.008811	0.007761			0.008811	0.007761
	0	0.01062			0.008046	0.004921			0	0			0	0
	0.00228	0			0.006043	0			0	0			0	0
	0	0.005139			0	0.001524			0.005687	0			0.005687	0
	0.000876	0			0.012866	0			0	0			0	0
	0	0			0	0.013196			0	0			0	0
	0.001737	0.01081			0.000776	0			0	0			0	0
	0	0			0	0			0	0			0	0
	0.010208	0.009171			0.018693	0.010377			0.00888	0.015057			0.00888	0.015057
	0	0			0	0			0	0			0	0
	0.009784	0			0.002123	0			0.006845	0			0.006845	0
	0	0			0.007479	0.014279			0	0.00521			0	0.00521
	0	0.006353			0	0			0.007667	0			0.007667	0
	0.007737	0.007971			0	0			0	0			0	0
	0	0			0	0.016457			0	0.008529			0	0.008529
	0.017352	0			0	0			0.006817	0			0.006817	0
	0	0.000216			0.005348	0			0	0			0	0
	0.007379	0			0	0.03055			0.01339	0.015753			0.01339	0.015753
	0	0.000565			0	0			0	0			0	0
	0	0			0.013547	0.008266			0	0			0	0
	0.039569	0.02742			0	0			0.011146	0.02994			0.011146	0.02994
	0	0			0	0.003882			0	0			0	0
	0.010769	0			0.000106	0			0.006228	0.000317			0.006228	0.000317
	0	0.011444			0	0.002246			0	0.008678			0	0.008678
	0.001508	0			0.012561	0.004091			0	0			0	0
	0.004816	0.015112			0	0			0.006582	0.019566			0.006582	0.019566
	0	0			0.004131	0			0	0			0	0
	0.003256	0			0	0			0	0.005735			0	0.005735
	0.002696	0.008304			0.00086	0.003384			0	0			0	0
	0	0			0.012237	0			0.02247	0.001452			0.02247	0.001452
	0	0.003004			0	0.002581			0	0			0	0
	0.002472	0			0.020624	0			0	0.002392			0	0.002392
	0	0.019332			0	0.014369			0	0.011907			0	0.011907
	0	0.00254			0	0			0.013791	0			0.013791	0
	0	0			0.017184	0			0.006132	0			0.006132	0
	0.004914	0.005644			0	0.014169			0	0.008747			0	0.008747
	0.002453	0			0.003873	0.003678			0	0			0	0
	0.002389	0.007987			0.008573	0			0.000736	0.004032			0.000736	0.004032
	0	0			0	0			0	0			0	0
	0	0.02961			0.007554	0.006374			0.001137	0			0.001137	0
	0	0			0.001129	0.007474			0.011981	0.011189			0.011981	0.011189
	0.005679	0.009701			0.00727	0			0	0			0	0
	0.00772	0			0	0			0.009548	0			0.009548	0
	0	0.007437			0	0.0035			0	0.003224			0	0.003224
	0.003327	0			0	0			0	0.013075			0	0.013075
	0	0.004993			0.000781	0.002533			0.007133	0			0.007133	0
	0	0.003233			0	0			0	0.001765			0	0.001765
	0.003556	0			0.008502	0.016537
	0.016374	0.017133			0	0
	0	0			0	0.011382
	0	0.000913			0	0
	0.019204	0			0.007433	0.004361
	0	0			0	0.003907
	0	0.007243			0	0.011839
	0.012688	0			0	0
	0	0.000149			0.00145	0.008227
	0	0.000721			0	0
	0.007598	0.014866			0.004528	0.002354
	0.008752	0			0	0.001748
	0	0			0	0
	0.001088	0.001884			0.017428	0.014563
	0	0			0	0			0	0			0	0
	0	0.01388			0.046809	0.002559			0.02068	0.009			0.02068	0.009
	0.001476	0.010439			0	0			0.013147	0			0.013147	0
	0	0			0.003437	0.016711			0	0.018768			0	0.018768
	0.013631	0.005483			0.019397	0			0.018412	0.030255			0.018412	0.030255
	0.012156	0.001999			0.006735	0			0.02381	0			0.02381	0
	0	0.019556			0.001429	0			0	0			0	0
	0.005406	0			0.025446	0.019197			0	0.0225			0	0.0225
	0	0.04509			0	0			0.016144	0			0.016144	0
	0.01776	0			0.043391	0.005382			0	0.041079			0	0.041079
	0	0.038625			0.002085	0.025305			0.023554	0			0.023554	0
	0.051921	0.000739			0	0.03144			0.021815	0.022078			0.021815	0.022078
	0.01699	0.029096			0	0.004628			0.004988	0.005414			0.004988	0.005414
	0	0			0.014488	0.002381			0	0.040045			0	0.040045
	0.045746	0.027252			0.062322	0.000304			0.030086	0.005119			0.030086	0.005119
	0.161981	0.08574			0.005652	0.101818			0.197113	0.043141			0.197113	0.043141
	0.427321	0.097532			0.036256	0			0.40115	0.101918			0.40115	0.101918
	0.344389	0.096399			0.052834	0.106266			0.378007	0.099039			0.378007	0.099039
	0.305266	0.056231			0.054379	0.036695			0.237224	0.050719			0.237224	0.050719
	0.130625	0.00365			0.074591	0.049977			0.139732	0.028901			0.139732	0.028901
	0.145321	0.019945			0.06826	0.079098			0.07351	0.04501			0.07351	0.04501
	0	0.019275			0.024703	0.056265			0.009896	0			0.009896	0
	0	0			0	0			0	0			0	0
	0.013645	0			0.032757	0.02679			0	0			0	0
	0	0.0029			0.023164	0.02985			0	0			0	0
	0	0			0	0.011803			0	0			0	0
	0	0			0	0			0	0			0	0
	0	0			0.027901	0.018897			0	0			0	0
	0	0			0	0			0	0			0	0
	0	0.021287			0	0			0	0.029487			0	0.029487
	0	0			0.00787	0			0	0.000223			0	0.000223
	0	0			0	0			0	0			0	0
	0	0			0.013046	0.003603			0	0			0	0
	0	0			0	0			0	0			0	0
	0	0			0	0			0	0			0	0
	0	0.004078			0.01427	0.015947			0	0.004308			0	0.004308
	0	0.000975			0	0.016965			0	0			0	0
	0.01491	6.01e-05			0.017414	0.010728			0.010696	0.025055			0.010696	0.025055
	0.026238	0.015117			0	0			0.013794	0.008015			0.013794	0.008015
	0	0.008554			0	0.023852			0	0.00708			0	0.00708
	0	0			0	0			0	0			0	0
	0.015866	0.017261			0.019433	0.002505			0	0.014065			0	0.014065
	0	0			0	0.006327			0	0			0	0
	0	0			0	0			0	0			0	0
	0	0.017747			0.030695	0.019873			0.003016	0			0.003016	0
	0.009474	0			0.004696	0.0084			0.00085	0			0.00085	0
	0.011203	0.030914			0.000543	0.01341			0.023225	0.020254			0.023225	0.020254
	0	0			0.011572	0.010263			0	0			0	0
	0.012412	0			0.00168	0			0	0.006012			0	0.006012
	0	0.012741			0.003409	0.004107			0.000852	0.01022			0.000852	0.01022
	0	0			0	0			0.003424	0			0.003424	0
	0	0.023176			0.022223	0.019646			0.000622	0.018993			0.000622	0.018993
	0.011234	0.001265			0	0			0	0			0	0
	0	0			0	0			0	0			0	0
	0	0.004418			0	0			0	0			0	0
	0	0			0	0			0	0			0	0
	0	0			0	0.015725			0	0			0	0
	0	0			0	0			0	0.000272			0	0.000272
	0.007439	0.003237			0.016242	0.011556			0.005062	0.001355			0.005062	0.001355
	0.003405	0.014801			0	0.012018			0.006768	0.003357			0.006768	0.003357
	0	0			0	0.000438			0	0.016672			0	0.016672
	0	0			0.003794	0			0	0			0	0
	0	0			0	0			0	0			0	0
	0.011192	0.025736			0.017279	0.004363			0.011014	0.006005			0.011014	0.006005
	0.002487	0			0	0.000586			0	0.006107			0	0.006107
	0	0			0	0			0.006973	0			0.006973	0
	0	0.011226			0	0			0	0.01459			0	0.01459
	0.014726	0			0	0.008051			0.011022	0			0.011022	0
	0	0.010427			0.002186	0.000616			0	0			0	0
	0	0			0	0.002893			0.007674	0			0.007674	0
	0	0			0.000925	0			0	0.001463			0	0.001463
	0.00175	0			0	0			0	0			0	0
	0.005639	0.003225			0	0			0.000958	0			0.000958	0
	0	0			0.021527	0			0	0			0	0
	0.000198	0			0	0.008948			0	0.010734			0	0.010734
	0	0.013718			0.003554	0.015159			0.006364	0			0.006364	0
	0	0			0.010755	0			0	0			0	0
	0	0.021553			0	4.96e-05			0.008811	0.007761			0.008811	0.007761
	0	0.01062			0.008046	0.004921			0	0			0	0
	0.00228	0			0.006043	0			0	0			0	0
	0	0.005139			0	0.001524			0.005687	0			0.005687	0
	0.000876	0			0.012866	0			0	0			0	0
	0	0			0	0.013196			0	0			0	0
	0.001737	0.01081			0.000776	0			0	0			0	0
	0	0			0	0			0	0			0	0
	0.010208	0.009171			0.018693	0.010377			0.00888	0.015057			0.00888	0.015057
	0	0			0	0			0	0			0	0
	0.009784	0			0.002123	0			0.006845	0			0.006845	0
	0	0			0.007479	0.014279			0	0.00521			0	0.00521
	0	0.006353			0	0			0.007667	0			0.007667	0
	0.007737	0.007971			0	0			0	0			0	0
	0	0			0	0.016457			0	0.008529			0	0.008529
	0.017352	0			0	0			0.006817	0			0.006817	0
	0	0.000216			0.005348	0			0	0			0	0
	0.007379	0			0	0.03055			0.01339	0.015753			0.01339	0.015753
	0	0.000565			0	0			0	0			0	0
	0	0			0.013547	0.008266			0	0			0	0
	0.039569	0.02742			0	0			0.011146	0.02994			0.011146	0.02994
	0	0			0	0.003882			0	0			0	0
	0.010769	0			0.000106	0			0.006228	0.000317			0.006228	0.000317
	0	0.011444			0	0.002246			0	0.008678			0	0.008678
	0.001508	0			0.012561	0.004091			0	0			0	0
	0.004816	0.015112			0	0			0.006582	0.019566			0.006582	0.019566
	0	0			0.004131	0			0	0			0	0
	0.003256	0			0	0			0	0.005735			0	0.005735
	0.002696	0.008304			0.00086	0.003384			0	0			0	0
	0	0			0.012237	0			0.02247	0.001452			0.02247	0.001452
	0	0.003004			0	0.002581			0	0			0	0
	0.002472	0			0.020624	0			0	0.002392			0	0.002392
	0	0.019332			0	0.014369			0	0.011907			0	0.011907
	0	0.00254			0	0			0.013791	0			0.013791	0
	0	0			0.017184	0			0.006132	0			0.006132	0
	0.004914	0.005644			0	0.014169			0	0.008747			0	0.008747
	0.002453	0			0.003873	0.003678			0	0			0	0
	0.002389	0.007987			0.008573	0			0.000736	0.004032			0.000736	0.004032
	0	0			0	0			0	0			0	0
	0	0.02961			0.007554	0.006374			0.001137	0			0.001137	0
	0	0			0.001129	0.007474			0.011981	0.011189			0.011981	0.011189
	0.005679	0.009701			0.00727	0			0	0			0	0
	0.00772	0			0	0			0.009548	0			0.009548	0
	0	0.007437			0	0.0035			0	0.003224			0	0.003224
	0.003327	0			0	0			0	0.013075			0	0.013075
	0	0.004993			0.000781	0.002533			0.007133	0			0.007133	0
	0	0.003233			0	0			0	0.001765			0	0.001765
	0.003556	0			0.008502	0.016537
	0.016374	0.017133			0	0
	0	0			0	0.011382
	0	0.000913			0	0
	0.019204	0			0.007433	0.004361
	0	0			0	0.003907
	0	0.007243			0	0.011839
	0.012688	0			0	0
	0	0.000149			0.00145	0.008227
	0	0.000721			0	0
	0.007598	0.014866			0.004528	0.002354
	0.008752	0			0	0.001748
	0	0			0	0
	0.001088	0.001884			0.017428	0.014563
	0	0			0	0			0	0			0	0
	0	0.01388			0.046809	0.002559			0.02068	0.009			0.02068	0.009
	0.001476	0.010439			0	0			0.013147	0			0.013147	0
	0	0			0.003437	0.016711			0	0.018768			0	0.018768
	0.013631	0.005483			0.019397	0			0.018412	0.030255			0.018412	0.030255
	0.012156	0.001999			0.006735	0			0.02381	0			0.02381	0
	0	0.019556			0.001429	0			0	0			0	0
	0.005406	0			0.025446	0.019197			0	0.0225			0	0.0225
	0	0.04509			0	0			0.016144	0			0.016144	0
	0.01776	0			0.043391	0.005382			0	0.041079			0	0.041079
	0	0.038625			0.002085	0.025305			0.023554	0			0.023554	0
	0.051921	0.000739			0	0.03144			0.021815	0.022078			0.021815	0.022078
	0.01699	0.029096			0	0.004628			0.004988	0.005414			0.004988	0.005414
	0	0			0.014488	0.002381			0	0.040045			0	0.040045
	0.045746	0.027252			0.062322	0.000304			0.030086	0.005119			0.030086	0.005119
	0.161981	0.08574			0.005652	0.101818			0.197113	0.043141			0.197113	0.043141
	0.427321	0.097532			0.036256	0			0.40115	0.101918			0.40115	0.101918
	0.344389	0.096399			0.052834	0.106266			0.378007	0.099039			0.378007	0.099039
	0.305266	0.056231			0.054379	0.036695			0.237224	0.050719			0.237224	0.050719
	0.130625	0.00365			0.074591	0.049977			0.139732	0.028901			0.139732	0.028901
	0.145321	0.019945			0.06826	0.079098			0.07351	0.04501			0.07351	0.04501
	0	0.019275			0.024703	0.056265			0.009896	0			0.009896	0
	0	0			0	0			0	0			0	0
	0.013645	0			0.032757	0.02679			0	0			0	0
	0	0.0029			0.023164	0.02985			0	0			0	0
	0	0			0	0.011803			0	0			0	0
	0	0			0	0			0	0			0	0
	0	0			0.027901	0.018897			0	0			0	0
	0	0			0	0			0	0			0	0
	0	0.021287			0	0			0	0.029487			0	0.029487
	0	0			0.00787	0			0	0.000223			0	0.000223
	0	0			0	0			0	0			0	0
	0	0			0.013046	0.003603			0	0			0	0
	0	0			0	0			0	0			0	0
	0	0			0	0			0	0			0	0
	0	0.004078			0.01427	0.015947			0	0.004308			0	0.004308
	0	0.000975			0	0.016965			0	0			0	0
	0.01491	6.01e-05			0.017414	0.010728			0.010696	0.025055			0.010696	0.025055
	0.026238	0.015117			0	0			0.013794	0.008015			0.013794	0.008015
	0	0.008554			0	0.023852			0	0.00708			0	0.00708
	0	0			0	0			0	0			0	0
	0.015866	0.017261			0.019433	0.002505			0	0.014065			0	0.014065
	0	0			0	0.006327			0	0			0	0
	0	0			0	0			0	0			0	0
	0	0.017747			0.030695	0.019873			0.003016	0			0.003016	0
	0.009474	0			0.004696	0.0084			0.00085	0			0.00085	0
	0.011203	0.030914			0.000543	0.01341			0.023225	0.020254			0.023225	0.020254
	0	0			0.011572	0.010263			0	0			0	0
	0.012412	0			0.00168	0			0	0.006012			0	0.006012
	0	0.012741			0.003409	0.004107			0.000852	0.01022			0.000852	0.01022
	0	0			0	0			0.003424	0			0.003424	0
	0	0.023176			0.022223	0.019646			0.000622	0.018993			0.000622	0.018993
	0.011234	0.001265			0	0			0	0			0	0
	0	0			0	0			0	0			0	0
	0	0.004418			0	0			0	0			0	0
	0	0			0	0			0	0			0	0
	0	0			0	0.015725			0	0			0	0
	0	0			0	0			0	0.000272			0	0.000272
	0.007439	0.003237			0.016242	0.011556			0.005062	0.001355			0.005062	0.001355
	0.003405	0.014801			0	0.012018			0.006768	0.003357			0.006768	0.003357
	0	0			0	0.000438			0	0.016672			0	0.016672
	0	0			0.003794	0			0	0			0	0
	0	0			0	0			0	0			0	0
	0.011192	0.025736			0.017279	0.004363			0.011014	0.006005			0.011014	0.006005
	0.002487	0			0	0.000586			0	0.006107			0	0.006107
	0	0			0	0			0.006973	0			0.006973	0
	0	0.011226			0	0			0	0.01459			0	0.01459
	0.014726	0			0	0.008051			0.011022	0			0.011022	0
	0	0.010427			0.002186	0.000616			0	0			0	0
	0	0			0	0.002893			0.007674	0			0.007674	0
	0	0			0.000925	0			0	0.001463			0	0.001463
	0.00175	0			0	0			0	0			0	0
	0.005639	0.003225			0	0			0.000958	0			0.000958	0
	0	0			0.021527	0			0	0			0	0
	0.000198	0			0	0.008948			0	0.010734			0	0.010734
	0	0.013718			0.003554	0.015159			0.006364	0			0.006364	0
	0	0			0.010755	0			0	0			0	0
	0	0.021553			0	4.96e-05			0.008811	0.007761			0.008811	0.007761
	0	0.01062			0.008046	0.004921			0	0			0	0
	0.00228	0			0.006043	0			0	0			0	0
	0	0.005139			0	0.001524			0.005687	0			0.005687	0
	0.000876	0			0.012866	0			0	0			0	0
	0	0			0	0.013196			0	0			0	0
	0.001737	0.01081			0.000776	0			0	0			0	0
	0	0			0	0			0	0			0	0
	0.010208	0.009171			0.018693	0.010377			0.00888	0.015057			0.00888	0.015057
	0	0			0	0			0	0			0	0
	0.009784	0			0.002123	0			0.006845	0			0.006845	0
	0	0			0.007479	0.014279			0	0.00521			0	0.00521
	0	0.006353			0	0			0.007667	0			0.007667	0
	0.007737	0.007971			0	0			0	0			0	0
	0	0			0	0.016457			0	0.008529			0	0.008529
	0.017352	0			0	0			0.006817	0			0.006817	0
	0	0.000216			0.005348	0			0	0			0	0
	0.007379	0			0	0.03055			0.01339	0.015753			0.01339	0.015753
	0	0.000565			0	0			0	0			0	0
	0	0			0.013547	0.008266			0	0			0	0
	0.039569	0.02742			0	0			0.011146	0.02994			0.011146	0.02994
	0	0			0	0.003882			0	0			0	0
	0.010769	0			0.000106	0			0.006228	0.000317			0.006228	0.000317
	0	0.011444			0	0.002246			0	0.008678			0	0.008678
	0.001508	0			0.012561	0.004091			0	0			0	0
	0.004816	0.015112			0	0			0.006582	0.019566			0.006582	0.019566
	0	0			0.004131	0			0	0			0	0
	0.003256	0			0	0			0	0.005735			0	0.005735
	0.002696	0.008304			0.00086	0.003384			0	0			0	0
	0	0			0.012237	0			0.02247	0.001452			0.02247	0.001452
	0	0.003004			0	0.002581			0	0			0	0
	0.002472	0			0.020624	0			0	0.002392			0	0.002392
	0	0.019332			0	0.014369			0	0.011907			0	0.011907
	0	0.00254			0	0			0.013791	0			0.013791	0
	0	0			0.017184	0			0.006132	0			0.006132	0
	0.004914	0.005644			0	0.014169			0	0.008747			0	0.008747
	0.002453	0			0.003873	0.003678			0	0			0	0
	0.002389	0.007987			0.008573	0			0.000736	0.004032			0.000736	0.004032
	0	0			0	0			0	0			0	0
	0	0.02961			0.007554	0.006374			0.001137	0			0.001137	0
	0	0			0.001129	0.007474			0.011981	0.011189			0.011981	0.011189
	0.005679	0.009701			0.00727	0			0	0			0	0
	0.00772	0			0	0			0.009548	0			0.009548	0
	0	0.007437			0	0.0035			0	0.003224			0	0.003224
	0.003327	0			0	0			0	0.013075			0	0.013075
	0	0.004993			0.000781	0.002533			0.007133	0			0.007133	0
	0	0.003233			0	0			0	0.001765			0	0.001765
	0.003556	0			0.008502	0.016537
	0.016374	0.017133			0	0
	0	0			0	0.011382
	0	0.000913			0	0
	0.019204	0			0.007433	0.004361
	0	0			0	0.003907
	0	0.007243			0	0.011839
	0.012688	0			0	0
	0	0.000149			0.00145	0.008227
	0	0.000721			0	0
	0.007598	0.014866			0.004528	0.002354
	0.008752	0			0	0.001748
	0	0			0	0
	0.001088	0.001884			0.017428	0.014563
	0	0			0	0			0	0			0	0
	0	0.01388			0.046809	0.002559			0.02068	0.009			0.02068	0.009
	0.001476	0.010439			0	0			0.013147	0			0.013147	0
	0	0			0.003437	0.016711			0	0.018768			0	0.018768
	0.013631	0.005483			0.019397	0			0.018412	0.030255			0.018412	0.030255
	0.012156	0.001999			0.006735	0			0.02381	0			0.02381	0
	0	0.019556			0.001429	0			0	0			0	0
	0.005406	0			0.025446	0.019197			0	0.0225			0	0.0225
	0	0.04509			0	0			0.016144	0			0.016144	0
	0.01776	0			0.043391	0.005382			0	0.041079			0	0.041079
	0	0.038625			0.002085	0.025305			0.023554	0			0.023554	0
	0.051921	0.000739			0	0.03144			0.021815	0.022078			0.021815	0.022078
	0.01699	0.029096			0	0.004628			0.004988	0.005414			0.004988	0.005414
	0	0			0.014488	0.002381			0	0.040045			0	0.040045
	0.045746	0.027252			0.062322	0.000304			0.030086	0.005119			0.030086	0.005119
	0.161981	0.08574			0.005652	0.101818			0.197113	0.043141			0.197113	0.043141
	0.427321	0.097532			0.036256	0			0.40115	0.101918			0.40115	0.101918
	0.344389	0.096399			0.052834	0.106266			0.378007	0.099039			0.378007	0.099039
	0.305266	0.056231			0.054379	0.036695			0.237224	0.050719			0.237224	0.050719
	0.130625	0.00365			0.074591	0.049977			0.139732	0.028901			0.139732	0.028901
	0.145321	0.019945			0.06826	0.079098			0.07351	0.04501			0.07351	0.04501
	0	0.019275			0.024703	0.056265			0.009896	0			0.009896	0
	0	0			0	0			0	0			0	0
	0.013645	0			0.032757	0.02679			0	0			0	0
	0	0.0029			0.023164	0.02985			0	0			0	0
	0	0			0	0.011803			0	0			0	0
	0	0			0	0			0	0			0	0
	0	0			0.027901	0.018897			0	0			0	0
	0	0			0	0			0	0			0	0
	0	0.021287			0	0			0	0.029487			0	0.029487
	0	0			0.00787	0			0	0.000223			0	0.000223
	0	0			0	0			0	0			0	0
	0	0			0.013046	0.003603			0	0			0	0
	0	0			0	0			0	0			0	0
	0	0			0	0			0	0			0	0
	0	0.004078			0.01427	0.015947			0	0.004308			0	0.004308
	0	0.000975			0	0.016965			0	0			0	0
	0.01491	6.01e-05			0.017414	0.010728			0.010696	0.025055			0.010696	0.025055
	0.026238	0.015117			0	0			0.013794	0.008015			0.013794	0.008015
	0	0.008554			0	0.023852			0	0.00708			0	0.00708
	0	0			0	0			0	0			0	0
	0.015866	0.017261			0.019433	0.002505			0	0.014065			0	0.014065
	0	0			0	0.006327			0	0			0	0
	0	0			0	0			0	0			0	0
	0	0.017747			0.030695	0.019873			0.003016	0			0.003016	0
	0.009474	0			0.004696	0.0084			0.00085	0			0.00085	0
	0.011203	0.030914			0.000543	0.01341			0.023225	0.020254			0.023225	0.020254
	0	0			0.011572	0.010263			0	0			0	0
	0.012412	0			0.00168	0			0	0.006012			0	0.006012
	0	0.012741			0.003409	0.004107			0.000852	0.01022			0.000852	0.01022
	0	0			0	0			0.003424	0			0.003424	0
	0	0.023176			0.022223	0.019646			0.000622	0.018993			0.000622	0.018993
	0.011234	0.001265			0	0			0	0			0	0
	0	0			0	0			0	0			0	0
	0	0.004418			0	0			0	0			0	0
	0	0			0	0			0	0			0	0
	0	0			0	0.015725			0	0			0	0
	0	0			0	0			0	0.000272			0	0.000272
	0.007439	0.003237			0.016242	0.011556			0.005062	0.001355			0.005062	0.001355
	0.003405	0.014801			0	0.012018			0.006768	0.003357			0.006768	0.003357
	0	0			0	0.000438			0	0.016672			0	0.016672
	0	0			0.003794	0			0	0			0	0
	0	0			0	0			0	0			0	0
	0.011192	0.025736			0.017279	0.004363			0.011014	0.006005			0.011014	0.006005
	0.002487	0			0	0.000586			0	0.006107			0	0.006107
	0	0			0	0			0.006973	0			0.006973	0
	0	0.011226			0	0			0	0.01459			0	0.01459
	0.014726	0			0	0.008051			0.011022	0			0.011022	0
	0	0.010427			0.002186	0.000616			0	0			0	0
	0	0			0	0.002893			0.007674	0			0.007674	0
	0	0			0.000925	0			0	0.001463			0	0.001463
	0.00175	0			0	0			0	0			0	0
	0.005639	0.003225			0	0			0.000958	0			0.000958	0
	0	0			0.021527	0			0	0			0	0
	0.000198	0			0	0.008948			0	0.010734			0	0.010734
	0	0.013718			0.003554	0.015159			0.006364	0			0.006364	0
	0	0			0.010755	0			0	0			0	0
	0	0.021553			0	4.96e-05			0.008811	0.007761			0.008811	0.007761
	0	0.01062			0.008046	0.004921			0	0			0	0
	0.00228	0			0.006043	0			0	0			0	0
	0	0.005139			0	0.001524			0.005687	0			0.005687	0
	0.000876	0			0.012866	0			0	0			0	0
	0	0			0	0.013196			0	0			0	0
	0.001737	0.01081			0.000776	0			0	0			0	0
	0	0			0	0			0	0			0	0
	0.010208	0.009171			0.018693	0.010377			0.00888	0.015057			0.00888	0.015057
	0	0			0	0			0	0			0	0
	0.009784	0			0.002123	0			0.006845	0			0.006845	0
	0	0			0.007479	0.014279			0	0.00521			0	0.00521
	0	0.006353			0	0			0.007667	0			0.007667	0
	0.007737	0.007971			0	0			0	0			0	0
	0	0			0	0.016457			0	0.008529			0	0.008529
	0.017352	0			0	0			0.006817	0			0.006817	0
	0	0.000216			0.005348	0			0	0			0	0
	0.007379	0			0	0.03055			0.01339	0.015753			0.01339	0.015753
	0	0.000565			0	0			0	0			0	0
	0	0			0.013547	0.008266			0	0			0	0
	0.039569	0.02742			0	0			0.011146	0.02994			0.011146	0.02994
	0	0			0	0.003882			0	0			0	0
	0.010769	0			0.000106	0			0.006228	0.000317			0.006228	0.000317
	0	0.011444			0	0.002246			0	0.008678			0	0.008678
	0.001508	0			0.012561	0.004091			0	0			0	0
	0.004816	0.015112			0	0			0.006582	0.019566			0.006582	0.019566
	0	0			0.004131	0			0	0			0	0
	0.003256	0			0	0			0	0.005735			0	0.005735
	0.002696	0.008304			0.00086	0.003384			0	0			0	0
	0	0			0.012237	0			0.02247	0.001452			0.02247	0.001452
	0	0.003004			0	0.002581			0	0			0	0
	0.002472	0			0.020624	0			0	0.002392			0	0.002392
	0	0.019332			0	0.014369			0	0.011907			0	0.011907
	0	0.00254			0	0			0.013791	0			0.013791	0
	0	0			0.017184	0			0.006132	0			0.006132	0
	0.004914	0.005644			0	0.014169			0	0.008747			0	0.008747
	0.002453	0			0.003873	0.003678			0	0			0	0
	0.002389	0.007987			0.008573	0			0.000736	0.004032			0.000736	0.004032
	0	0			0	0			0	0			0	0
	0	0.02961			0.007554	0.006374			0.001137	0			0.001137	0
	0	0			0.001129	0.007474			0.011981	0.011189			0.011981	0.011189
	0.005679	0.009701			0.00727	0			0	0			0	0
	0.00772	0			0	0			0.009548	0			0.009548	0
	0	0.007437			0	0.0035			0	0.003224			0	0.003224
	0.003327	0			0	0			0	0.013075			0	0.013075
	0	0.004993			0.000781	0.002533			0.007133	0			0.007133	0
	0	0.003233			0	0			0	0.001765			0	0.001765
	0.003556	0			0.008502	0.016537
	0.016374	0.017133			0	0
	0	0			0	0.011382
	0	0.000913			0	0
	0.019204	0			0.007433	0.004361
	0	0			0	0.003907
	0	0.007243			0	0.011839
	0.012688	0			0	0
	0	0.000149			0.00145	0.008227
	0	0.000721			0	0
	0.007598	0.014866			0.004528	0.002354
	0.008752	0			0	0.001748
	0	0			0	0
	0.001088	0.001884			0.017428	0.014563
	0	0			0	0			0	0			0	0
	0	0.01388			0.046809	0.002559			0.02068	0.009			0.02068	0.009
	0.001476	0.010439			0	0			0.013147	0			0.013147	0
	0	0			0.003437	0.016711			0	0.018768			0	0.018768
	0.013631	0.005483			0.019397	0			0.018412	0.030255			0.018412	0.030255
	0.012156	0.001999			0.006735	0			0.02381	0			0.02381	0
	0	0.019556			0.001429	0			0	0			0	0
	0.005406	0			0.025446	0.019197			0	0.0225			0	0.0225
	0	0.04509			0	0			0.016144	0			0.016144	0
	0.01776	0			0.043391	0.005382			0	0.041079			0	0.041079
	0	0.038625			0.002085	0.025305			0.023554	0			0.023554	0
	0.051921	0.000739			0	0.03144			0.021815	0.022078			0.021815	0.022078
	0.01699	0.029096			0	0.004628			0.004988	0.005414			0.004988	0.005414
	0	0			0.014488	0.002381			0	0.040045			0	0.040045
	0.045746	0.027252			0.062322	0.000304			0.030086	0.005119			0.030086	0.005119
	0.161981	0.08574			0.005652	0.101818			0.197113	0.043141			0.197113	0.043141
	0.427321	0.097532			0.036256	0			0.40115	0.101918			0.40115	0.101918
	0.344389	0.096399			0.052834	0.106266			0.378007	0.099039			0.378007	0.099039
	0.305266	0.056231			0.054379	0.036695			0.237224	0.050719			0.237224	0.050719
	0.130625	0.00365			0.074591	0.049977			0.139732	0.028901			0.139732	0.028901
	0.145321	0.019945			0.06826	0.079098			0.07351	0.04501			0.07351	0.04501
	0	0.019275			0.024703	0.056265			0.009896	0			0.009896	0
	0	0			0	0			0	0			0	0
	0.013645	0			0.032757	0.02679			0	0			0	0
	0	0.0029			0.023164	0.02985			0	0			0	0
	0	0			0	0.011803			0	0			0	0
	0	0			0	0			0	0			0	0
	0	0			0.027901	0.018897			0	0			0	0
	0	0			0	0			0	0			0	0
	0	0.021287			0	0			0	0.029487			0	0.029487
	0	0			0.00787	0			0	0.000223			0	0.000223
	0	0			0	0			0	0			0	0
	0	0			0.013046	0.003603			0	0			0	0
	0	0			0	0			0	0			0	0
	0	0			0	0			0	0			0	0
	0	0.004078			0.01427	0.015947			0	0.004308			0	0.004308
	0	0.000975			0	0.016965			0	0			0	0
	0.01491	6.01e-05			0.017414	0.010728			0.010696	0.025055			0.010696	0.025055
	0.026238	0.015117			0	0			0.013794	0.008015			0.013794	0.008015
	0	0.008554			0	0.023852			0	0.00708			0	0.00708
	0	0			0	0			0	0			0	0
	0.015866	0.017261			0.019433	0.002505			0	0.014065			0	0.014065
	0	0			0	0.006327			0	0			0	0
	0	0			0	0			0	0			0	0
	0	0.017747			0.030695	0.019873			0.003016	0			0.003016	0
	0.009474	0			0.004696	0.0084			0.00085	0			0.00085	0
	0.011203	0.030914			0.000543	0.01341			0.023225	0.020254			0.023225	0.020254
	0	0			0.011572	0.010263			0	0			0	0
	0.012412	0			0.00168	0			0	0.006012			0	0.006012
	0	0.012741			0.003409	0.004107			0.000852	0.01022			0.000852	0.01022
	0	0			0	0			0.003424	0			0.003424	0
	0	0.023176			0.022223	0.019646			0.000622	0.018993			0.000622	0.018993
	0.011234	0.001265			0	0			0	0			0	0
	0	0			0	0			0	0			0	0
	0	0.004418			0	0			0	0			0	0
	0	0			0	0			0	0			0	0
	0	0			0	0.015725			0	0			0	0
	0	0			0	0			0	0.000272			0	0.000272
	0.007439	0.003237			0.016242	0.011556			0.005062	0.001355			0.005062	0.001355
	0.003405	0.014801			0	0.012018			0.006768	0.003357			0.006768	0.003357
	0	0			0	0.000438			0	0.016672			0	0.016672
	0	0			0.003794	0			0	0			0	0
	0	0			0	0			0	0			0	0
	0.011192	0.025736			0.017279	0.004363			0.011014	0.006005			0.011014	0.006005
	0.002487	0			0	0.000586			0	0.006107			0	0.006107
	0	0			0	0			0.006973	0			0.006973	0
	0	0.011226			0	0			0	0.01459			0	0.01459
	0.014726	0			0	0.008051			0.011022	0			0.011022	0
	0	0.010427			0.002186	0.000616			0	0			0	0
	0	0			0	0.002893			0.007674	0			0.007674	0
	0	0			0.000925	0			0	0.001463			0	0.001463
	0.00175	0			0	0			0	0			0	0
	0.005639	0.003225			0	0			0.000958	0			0.000958	0
	0	0			0.021527	0			0	0			0	0
	0.000198	0			0	0.008948			0	0.010734			0	0.010734
	0	0.013718			0.003554	0.015159			0.006364	0			0.006364	0
	0	0			0.010755	0			0	0			0	0
	0	0.021553			0	4.96e-05			0.008811	0.007761			0.008811	0.007761
	0	0.01062			0.008046	0.004921			0	0			0	0
	0.00228	0			0.006043	0			0	0			0	0
	0	0.005139			0	0.001524			0.005687	0			0.005687	0
	0.000876	0			0.012866	0			0	0			0	0
	0	0			0	0.013196			0	0			0	0
	0.001737	0.01081			0.000776	0			0	0			0	0
	0	0			0	0			0	0			0	0
	0.010208	0.009171			0.018693	0.010377			0.00888	0.015057			0.00888	0.015057
	0	0			0	0			0	0			0	0
	0.009784	0			0.002123	0			0.006845	0			0.006845	0
	0	0			0.007479	0.014279			0	0.00521			0	0.00521
	0	0.006353			0	0			0.007667	0			0.007667	0
	0.007737	0.007971			0	0			0	0			0	0
	0	0			0	0.016457			0	0.008529			0	0.008529
	0.017352	0			0	0			0.006817	0			0.006817	0
	0	0.000216			0.005348	0			0	0			0	0
	0.007379	0			0	0.03055			0.01339	0.015753			0.01339	0.015753
	0	0.000565			0	0			0	0			0	0
	0	0			0.013547	0.008266			0	0			0	0
	0.039569	0.02742			0	0			0.011146	0.02994			0.011146	0.02994
	0	0			0	0.003882			0	0			0	0
	0.010769	0			0.000106	0			0.006228	0.000317			0.006228	0.000317
	0	0.011444			0	0.002246			0	0.008678			0	0.008678
	0.001508	0			0.012561	0.004091			0	0			0	0
	0.004816	0.015112			0	0			0.006582	0.019566			0.006582	0.019566
	0	0			0.004131	0			0	0			0	0
	0.003256	0			0	0			0	0.005735			0	0.005735
	0.002696	0.008304			0.00086	0.003384			0	0			0	0
	0	0			0.012237	0			0.02247	0.001452			0.02247	0.001452
	0	0.003004			0	0.002581			0	0			0	0
	0.002472	0			0.020624	0			0	0.002392			0	0.002392
	0	0.019332			0	0.014369			0	0.011907			0	0.011907
	0	0.00254			0	0			0.013791	0			0.013791	0
	0	0			0.017184	0			0.006132	0			0.006132	0
	0.004914	0.005644			0	0.014169			0	0.008747			0	0.008747
	0.002453	0			0.003873	0.003678			0	0			0	0
	0.002389	0.007987			0.008573	0			0.000736	0.004032			0.000736	0.004032
	0	0			0	0			0	0			0	0
	0	0.02961			0.007554	0.006374			0.001137	0			0.001137	0
	0	0			0.001129	0.007474			0.011981	0.011189			0.011981	0.011189
	0.005679	0.009701			0.00727	0			0	0			0	0
	0.00772	0			0	0			0.009548	0			0.009548	0
	0	0.007437			0	0.0035			0	0.003224			0	0.003224
	0.003327	0			0	0			0	0.013075			0	0.013075
	0	0.004993			0.000781	0.002533			0.007133	0			0.007133	0
	0	0.003233			0	0			0	0.001765			0	0.001765
	0.003556	0			0.008502	0.016537
	0.016374	0.017133			0	0
	0	0			0	0.011382
	0	0.000913			0	0
	0.019204	0			0.007433	0.004361
	0	0			0	0.003907
	0	0.007243			0	0.011839
	0.012688	0			0	0
	0	0.000149			0.00145	0.008227
	0	0.000721			0	0
	0.007598	0.014866			0.004528	0.002354
	0.008752	0			0	0.001748
	0	0			0	0
	0.001088	0.001884			0.017428	0.014563
	0	0			0	0			0	0			0	0
	0	0.01388			0.046809	0.002559			0.02068	0.009			0.02068	0.009
	0.001476	0.010439			0	0			0.013147	0			0.013147	0
	0	0			0.003437	0.016711			0	0.018768			0	0.018768
	0.013631	0.005483			0.019397	0			0.018412	0.030255			0.018412	0.030255
	0.012156	0.001999			0.006735	0			0.02381	0			0.02381	0
	0	0.019556			0.001429	0			0	0			0	0
	0.005406	0			0.025446	0.019197			0	0.0225			0	0.0225
	0	0.04509			0	0			0.016144	0			0.016144	0
	0.01776	0			0.043391	0.005382			0	0.041079			0	0.041079
	0	0.038625			0.002085	0.025305			0.023554	0			0.023554	0
	0.051921	0.000739			0	0.03144			0.021815	0.022078			0.021815	0.022078
	0.01699	0.029096			0	0.004628			0.004988	0.005414			0.004988	0.005414
	0	0			0.014488	0.002381			0	0.040045			0	0.040045
	0.045746	0.027252			0.062322	0.000304			0.030086	0.005119			0.030086	0.005119
	0.161981	0.08574			0.005652	0.101818			0.197113	0.043141			0.197113	0.043141
	0.427321	0.097532			0.036256	0			0.40115	0.101918			0.40115	0.101918
	0.344389	0.096399			0.052834	0.106266			0.378007	0.099039			0.378007	0.099039
	0.305266	0.056231			0.054379	0.036695			0.237224	0.050719			0.237224	0.050719
	0.130625	0.00365			0.074591	0.049977			0.139732	0.028901			0.139732	0.028901
	0.145321	0.019945			0.06826	0.079098			0.07351	0.04501			0.07351	0.04501
	0	0.019275			0.024703	0.056265			0.009896	0			0.009896	0
	0	0			0	0			0	0			0	0
	0.013645	0			0.032757	0.02679			0	0			0	0
	0	0.0029			0.023164	0.02985			0	0			0	0
	0	0			0	0.011803			0	0			0	0
	0	0			0	0			0	0			0	0
	0	0			0.027901	0.018897			0	0			0	0
	0	0			0	0			0	0			0	0
	0	0.021287			0	0			0	0.029487			0	0.029487
	0	0			0.00787	0			0	0.000223			0	0.000223
	0	0			0	0			0	0			0	0
	0	0			0.013046	0.003603			0	0			0	0
	0	0			0	0			0	0			0	0
	0	0			0	0			0	0			0	0
	0	0.004078			0.01427	0.015947			0	0.004308			0	0.004308
	0	0.000975			0	0.016965			0	0			0	0
	0.01491	6.01e-05			0.017414	0.010728			0.010696	0.025055			0.010696	0.025055
	0.026238	0.015117			0	0			0.013794	0.008015			0.013794	0.008015
	0	0.008554			0	0.023852			0	0.00708			0	0.00708
	0	0			0	0			0	0			0	0
	0.015866	0.017261			0.019433	0.002505			0	0.014065			0	0.014065
	0	0			0	0.006327			0	0			0	0
	0	0			0	0			0	0			0	0
	0	0.017747			0.030695	0.019873			0.003016	0			0.003016	0
	0.009474	0			0.004696	0.0084			0.00085	0			0.00085	0
	0.011203	0.030914			0.000543	0.01341			0.023225	0.020254			0.023225	0.020254
	0	0			0.011572	0.010263			0	0			0	0
	0.012412	0			0.00168	0			0	0.006012			0	0.006012
	0	0.012741			0.003409	0.004107			0.000852	0.01022			0.000852	0.01022
	0	0			0	0			0.003424	0			0.003424	0
	0	0.023176			0.022223	0.019646			0.000622	0.018993			0.000622	0.018993
	0.011234	0.001265			0	0			0	0			0	0
	0	0			0	0			0	0			0	0
	0	0.004418			0	0			0	0			0	0
	0	0			0	0			0	0			0	0
	0	0			0	0.015725			0	0			0	0
	0	0			0	0			0	0.000272			0	0.000272
	0.007439	0.003237			0.016242	0.011556			0.005062	0.001355			0.005062	0.001355
	0.003405	0.014801			0	0.012018			0.006768	0.003357			0.006768	0.003357
	0	0			0	0.000438			0	0.016672			0	0.016672
	0	0			0.003794	0			0	0			0	0
	0	0			0	0			0	0			0	0
	0.011192	0.025736			0.017279	0.004363			0.011014	0.006005			0.011014	0.006005
	0.002487	0			0	0.000586			0	0.006107			0	0.006107
	0	0			0	0			0.006973	0			0.006973	0
	0	0.011226			0	0			0	0.01459			0	0.01459
	0.014726	0			0	0.008051			0.011022	0			0.011022	0
	0	0.010427			0.002186	0.000616			0	0			0	0
	0	0			0	0.002893			0.007674	0			0.007674	0
	0	0			0.000925	0			0	0.001463			0	0.001463
	0.00175	0			0	0			0	0			0	0
	0.005639	0.003225			0	0			0.000958	0			0.000958	0
	0	0			0.021527	0			0	0			0	0
	0.000198	0			0	0.008948			0	0.010734			0	0.010734
	0	0.013718			0.003554	0.015159			0.006364	0			0.006364	0
	0	0			0.010755	0			0	0			0	0
	0	0.021553			0	4.96e-05			0.008811	0.007761			0.008811	0.007761
	0	0.01062			0.008046	0.004921			0	0			0	0
	0.00228	0			0.006043	0			0	0			0	0
	0	0.005139			0	0.001524			0.005687	0			0.005687	0
	0.000876	0			0.012866	0			0	0			0	0
	0	0			0	0.013196			0	0			0	0
	0.001737	0.01081			0.000776	0			0	0			0	0
	0	0			0	0			0	0			0	0
	0.010208	0.009171			0.018693	0.010377			0.00888	0.015057			0.00888	0.015057
	0	0			0	0			0	0			0	0
	0.009784	0			0.002123	0			0.006845	0			0.006845	0
	0	0			0.007479	0.014279			0	0.00521			0	0.00521
	0	0.006353			0	0			0.007667	0			0.007667	0
	0.007737	0.007971			0	0			0	0			0	0
	0	0			0	0.016457			0	0.008529			0	0.008529
	0.017352	0			0	0			0.006817	0			0.006817	0
	0	0.000216			0.005348	0			0	0			0	0
	0.007379	0			0	0.03055			0.01339	0.015753			0.01339	0.015753
	0	0.000565			0	0			0	0			0	0
	0	0			0.013547	0.008266			0	0			0	0
	0.039569	0.02742			0	0			0.011146	0.02994			0.011146	0.02994
	0	0			0	0.003882			0	0			0	0
	0.010769	0			0.000106	0			0.006228	0.000317			0.006228	0.000317
	0	0.011444			0	0.002246			0	0.008678			0	0.008678
	0.001508	0			0.012561	0.004091			0	0			0	0
	0.004816	0.015112			0	0			0.006582	0.019566			0.006582	0.019566
	0	0			0.004131	0			0	0			0	0
	0.003256	0			0	0			0	0.005735			0	0.005735
	0.002696	0.008304			0.00086	0.003384			0	0			0	0
	0	0			0.012237	0			0.02247	0.001452			0.02247	0.001452
	0	0.003004			0	0.002581			0	0			0	0
	0.002472	0			0.020624	0			0	0.002392			0	0.002392
	0	0.019332			0	0.014369			0	0.011907			0	0.011907
	0	0.00254			0	0			0.013791	0			0.013791	0
	0	0			0.017184	0			0.006132	0			0.006132	0
	0.004914	0.005644			0	0.014169			0	0.008747			0	0.008747
	0.002453	0			0.003873	0.003678			0	0			0	0
	0.002389	0.007987			0.008573	0			0.000736	0.004032			0.000736	0.004032
	0	0			0	0			0	0			0	0
	0	0.02961			0.007554	0.006374			0.001137	0			0.001137	0
	0	0			0.001129	0.007474			0.011981	0.011189			0.011981	0.011189
	0.005679	0.009701			0.00727	0			0	0			0	0
	0.00772	0			0	0			0.009548	0			0.009548	0
	0	0.007437			0	0.0035			0	0.003224			0	0.003224
	0.003327	0			0	0			0	0.013075			0	0.013075
	0	0.004993			0.000781	0.002533			0.007133	0			0.007133	0
	0	0.003233			0	0			0	0.001765			0	0.001765
	0.003556	0			0.008502	0.016537
	0.016374	0.017133			0	0
	0	0			0	0.011382
	0	0.000913			0	0
	0.019204	0			0.007433	0.004361
	0	0			0	0.003907
	0	0.007243			0	0.011839
	0.012688	0			0	0
	0	0.000149			0.00145	0.008227
	0	0.000721			0	0
	0.007598	0.014866			0.004528	0.002354
	0.008752	0			0	0.001748
	0	0			0	0
	0.001088	0.001884			0.017428	0.014563
	0	0			0	0			0	0			0	0
	0	0.01388			0.046809	0.002559			0.02068	0.009			0.02068	0.009
	0.001476	0.010439			0	0			0.013147	0			0.013147	0
	0	0			0.003437	0.016711			0	0.018768			0	0.018768
	0.013631	0.005483			0.019397	0			0.018412	0.030255			0.018412	0.030255
	0.012156	0.001999			0.006735	0			0.02381	0			0.02381	0
	0	0.019556			0.001429	0			0	0			0	0
	0.005406	0			0.025446	0.019197			0	0.0225			0	0.0225
	0	0.04509			0	0			0.016144	0			0.016144	0
	0.01776	0			0.043391	0.005382			0	0.041079			0	0.041079
	0	0.038625			0.002085	0.025305			0.023554	0			0.023554	0
	0.051921	0.000739			0	0.03144			0.021815	0.022078			0.021815	0.022078
	0.01699	0.029096			0	0.004628			0.004988	0.005414			0.004988	0.005414
	0	0			0.014488	0.002381			0	0.040045			0	0.040045
	0.045746	0.027252			0.062322	0.000304			0.030086	0.005119			0.030086	0.005119
	0.161981	0.08574			0.005652	0.101818			0.197113	0.043141			0.197113	0.043141
	0.427321	0.097532			0.036256	0			0.40115	0.101918			0.40115	0.101918
	0.344389	0.096399			0.052834	0.106266			0.378007	0.099039			0.378007	0.099039
	0.305266	0.056231			0.054379	0.036695			0.237224	0.050719			0.237224	0.050719
	0.130625	0.00365			0.074591	0.049977			0.139732	0.028901			0.139732	0.028901
	0.145321	0.019945			0.06826	0.079098			0.07351	0.04501			0.07351	0.04501
	0	0.019275			0.024703	0.056265			0.009896	0			0.009896	0
	0	0			0	0			0	0			0	0
	0.013645	0			0.032757	0.02679			0	0			0	0
	0	0.0029			0.023164	0.02985			0	0			0	0
	0	0			0	0.011803			0	0			0	0
	0	0			0	0			0	0			0	0
	0	0			0.027901	0.018897			0	0			0	0
	0	0			0	0			0	0			0	0
	0	0.021287			0	0			0	0.029487			0	0.029487
	0	0			0.00787	0			0	0.000223			0	0.000223
	0	0			0	0			0	0			0	0
	0	0			0.013046	0.003603			0	0			0	0
	0	0			0	0			0	0			0	0
	0	0			0	0			0	0			0	0
	0	0.004078			0.01427	0.015947			0	0.004308			0	0.004308
	0	0.000975			0	0.016965			0	0			0	0
	0.01491	6.01e-05			0.017414	0.010728			0.010696	0.025055			0.010696	0.025055
	0.026238	0.015117			0	0			0.013794	0.008015			0.013794	0.008015
	0	0.008554			0	0.023852			0	0.00708			0	0.00708
	0	0			0	0			0	0			0	0
	0.015866	0.017261			0.019433	0.002505			0	0.014065			0	0.014065
	0	0			0	0.006327			0	0			0	0
	0	0			0	0			0	0			0	0
	0	0.017747			0.030695	0.019873			0.003016	0			0.003016	0
	0.009474	0			0.004696	0.0084			0.00085	0			0.00085	0
	0.011203	0.030914			0.000543	0.01341			0.023225	0.020254			0.023225	0.020254
	0	0			0.011572	0.010263			0	0			0	0
	0.012412	0			0.00168	0			0	0.006012			0	0.006012
	0	0.012741			0.003409	0.004107			0.000852	0.01022			0.000852	0.01022
	0	0			0	0			0.003424	0			0.003424	0
	0	0.023176			0.022223	0.019646			0.000622	0.018993			0.000622	0.018993
	0.011234	0.001265			0	0			0	0			0	0
	0	0			0	0			0	0			0	0
	0	0.004418			0	0			0	0			0	0
	0	0			0	0			0	0			0	0
	0	0			0	0.015725			0	0			0	0
	0	0			0	0			0	0.000272			0	0.000272
	0.007439	0.003237			0.016242	0.011556			0.005062	0.001355			0.005062	0.001355
	0.003405	0.014801			0	0.012018			0.006768	0.003357			0.006768	0.003357
	0	0			0	0.000438			0	0.016672			0	0.016672
[truncated: 2,285 more rows]
